# Supplementary material for: Emergence of a new designated clade 16 with significant antigenic drift in hemagglutinin gene of H9N2 subtype avian influenza virus in eastern China
Source: Emerg Microbes Infect. 2023 Aug 28;12(2):2249558. doi: 10.1080/22221751.2023.2249558 (PMC10467529; doi:10.1080/22221751.2023.2249558)
Supplement: Supplemental Material [file TEMI_A_2249558_SM1687.xlsx]

## Sheet: Supplementary Table S6
Name	Clade	48	72	127	135	146	149	163	182	183	202	238
A/Chicken/Shantou/1579/2000	15	H	G	S	D	Q	N	G	T	N	T	N
A/Chicken/Henan/1/2007	15	H	E	S	D	Q	N	E	T	N	T	N
A/Chicken/Zhejiang/HJ/2007	15	H	G	S	D	Q	N	E	T	N	T	N
A/Chicken/Henan/12/2008	15	H	G	S	D	Q	N	G	T	N	T	N
A/Chicken/Zhejiang/1/2008	15	H	G	S	D	Q	N	E	T	N	T	N
A/Chicken/Guangdong/2/2008	15	Q	G	S	D	Q	N	K	T	N	T	N
A/Chicken/Guangdong/1/2008	15	H	G	S	D	Q	N	E	T	N	T	N
A/Chicken/Henan/01/2009	15	H	G	S	D	Q	N	E	T	N	T	N
A/Chicken/Shandong/07/2009	15	H	G	N	D	Q	N	E	T	N	T	N
A/Chicken/Fujian/1/2009	15	H	G	S	D	Q	N	E	T	N	T	N
A/Chicken/Henan/4/2009	15	H	G	S	D	Q	N	E	T	N	T	N
A/Chicken/Henan/7/2009	15	H	G	S	D	Q	N	E	T	N	T	N
A/Chicken/Jiangsu/07/2009	15	H	G	S	D	Q	N	E	T	N	T	N
A/Chicken/Shandong/01/2010	15	H	G	S	D	Q	N	E	T	N	T	N
A/Chicken/Shandong/sd01/2010	15	H	G	S	D	Q	N	E	T	N	T	N
A/Chicken/Jiangsu/Q3/2010	15	H	G	S	D	Q	N	E	T	N	T	N
A/Chicken/Shandong/sd02/2010	15	H	G	S	D	Q	N	E	T	N	T	N
A/Chicken/Zhejiang/Q1D4/2010	15	H	G	S	D	Q	N	E	T	N	T	N
A/Chicken/Yunnan/C1212/2010	15	H	G	S	D	Q	N	E	T	N	T	N
A/Chicken/Zhejiang/C1219/2010	15	H	G	S	D	Q	N	E	T	N	T	N
A/Chicken/Hebei/fx05/2010	15	H	G	S	D	Q	N	E	T	N	T	N
A/Chicken/Shandong/03/2010	15	H	G	S	D	Q	N	E	T	N	T	N
A/Chicken/Shandong/BD/2010	15	H	G	S	D	Q	N	E	T	N	T	N
A/Chicken/Shandong/Li-2/2010	15	H	G	S	D	Q	N	E	T	N	T	N
A/Chicken/Guangxi/067C4/2010	15	H	G	S	D	Q	N	E	T	N	T	N
A/Chicken/Shandong/06/2010	15	H	G	S	D	Q	N	E	T	N	T	N
A/Chicken/Shanghai/A/2010	15	H	G	S	D	Q	N	E	T	N	T	N
A/Chicken/Guangxi/066C10/2010	15	H	G	S	D	Q	N	E	T	N	T	N
A/Chicken/Zhejiang/JX-1/2010	15	H	G	S	D	Q	N	E	T	N	T	N
A/Chicken/Jiangsu/WJ4/2010	15	H	G	S	D	Q	N	E	T	N	T	N
A/Chicken/Zhejiang/JX-J/2010	15	H	G	S	D	Q	N	E	T	N	T	N
A/Chicken/Jiangsu/WJ1/2010	15	H	G	S	D	Q	N	E	T	N	T	N
A/Chicken/Zhejiang/C3188/2010	15	H	G	S	D	Q	N	E	T	N	T	N
A/Chicken/Shandong/10/2010	15	H	G	S	D	Q	N	E	T	N	T	N
A/Chicken/Beijing/HD/2010	15	H	G	N	D	Q	N	E	T	N	T	N
A/Chicken/Hebei/ZR/2010	15	H	G	S	D	Q	N	E	T	N	T	N
A/Chicken/Shandong/11/2010	15	H	G	N	D	Q	N	E	T	N	T	N
A/Chicken/Hebei/YT/2010	15	H	G	S	D	Q	N	E	T	N	T	N
A/Chicken/Jiangsu/TS/2010	15	H	G	S	D	Q	N	E	T	N	T	N
A/Chicken/Shandong/B1/2010	15	H	G	S	D	Q	N	E	T	N	T	N
A/Chicken/Shandong/HL/2010	15	H	G	S	D	Q	N	E	T	N	T	N
A/Chicken/China/AH-10-01/2010	15	H	G	S	D	Q	N	E	T	N	T	N
A/Chicken/Beijing/B7/2010	15	H	G	S	D	Q	N	E	T	N	T	N
A/Chicken/Hebei/B5/2010	15	H	G	S	D	Q	N	E	T	N	T	N
A/Chicken/Guangxi/C4080/2010	15	H	G	S	D	Q	N	A	T	N	T	N
A/Chicken/Hubei/C4071/2010	15	H	G	S	D	Q	N	E	T	N	T	N
A/Chicken/Jiangsu/SQ79/2011	15	H	G	S	D	Q	N	E	T	N	T	N
A/Chicken/Jiangsu/B20/2011	15	H	G	S	D	Q	N	E	T	N	I	N
A/Chicken/Fujian/FZ02/2011	15	Q	G	S	D	Q	N	G	T	N	T	N
A/Chicken/Shandong/B2/2011	15	H	G	S	D	Q	N	E	T	N	T	N
A/Chicken/Shandong/02/2011	15	H	G	S	D	Q	N	E	T	N	T	N
A/Chicken/Sichuan/02/2011	15	H	G	S	D	Q	N	E	T	N	T	N
A/Chicken/Shandong/WG18/2011	15	H	G	S	D	Q	N	E	T	N	T	N
A/Chicken/Shandong/03/2011	15	H	G	S	D	Q	N	E	T	N	T	N
A/Chicken/Zhejiang/329/2011	15	H	G	S	D	Q	N	E	T	N	I	N
A/Chicken/Jiangsu/JT34/2011	15	H	G	S	D	Q	N	E	T	N	I	D
A/Chicken/Jiangsu/JT12/2011	15	H	G	S	D	Q	N	E	T	N	I	N
A/Chicken/Chongqing/C1258/2011	15	H	G	S	D	Q	S	G	T	N	T	N
A/Duck/Hubei/C1146/2011	15	H	G	S	D	Q	N	E	T	N	T	N
A/Chicken/Zhejiang/C1083/2011	15	H	G	S	D	Q	N	E	T	N	I	N
A/Chicken/Shandong/C9QH/2011	15	H	G	S	D	Q	N	E	T	N	T	N
A/Chicken/Shandong/C9YT/2011	15	H	G	S	D	Q	N	E	T	N	T	N
A/Chicken/Shanghai/C/2011	15	H	G	S	D	Q	N	E	T	N	T	N
A/Chicken/Zhejiang/607/2011	15	H	G	S	D	Q	N	E	T	N	T	N
A/Chicken/Zhejiang/611/2011	15	H	G	S	D	Q	N	E	T	N	T	N
A/Chicken/Jiangsu/SQ68-2/2011	15	H	G	S	D	Q	N	E	T	N	T	N
A/Chicken/Jiangsu/WJ19/2011	15	H	G	S	D	Q	N	E	T	N	T	N
A/Chicken/Jiangsu/XZ26/2011	15	H	G	S	D	Q	N	E	T	N	T	N
A/Chicken/Jiangsu/JT7/2011	15	H	G	S	D	Q	N	E	T	N	I	N
A/Chicken/Zhejiang/JX10/2011	15	H	G	S	D	Q	N	E	T	N	T	N
A/Chicken/Jiangsu/JT21/2011	15	H	G	S	D	Q	N	E	T	N	I	D
A/Chicken/Jiangsu/WJ8/2011	15	H	G	S	D	Q	N	E	T	N	I	N
A/Chicken/Jiangsu/WJ36/2011	15	H	G	S	D	Q	N	E	T	N	I	D
A/Chicken/Zhejiang/JX35/2011	15	H	G	S	D	Q	N	E	T	N	T	N
A/Chicken/Anhui/1/2011	15	H	G	S	D	Q	N	E	T	N	T	N
A/Chicken/Shandong/1/2011	15	H	G	S	D	Q	N	E	T	N	T	N
A/Chicken/Jiangsu/WJ10/2011	15	H	G	N	D	Q	N	E	T	N	I	N
A/Chicken/Jiangsu/WJ25/2011	15	H	G	S	D	Q	N	E	T	N	I	N
A/Chicken/Jiangsu/YZ4/2011	15	H	G	S	D	Q	N	E	T	N	T	N
A/Chicken/Jiangsu/C3089/2011	15	H	G	S	D	Q	N	E	T	N	T	N
A/Chicken/Chongqing/A52/2011	15	H	G	D	D	Q	N	E	T	N	T	N
A/Chicken/Shanghai/D/2011	15	H	G	S	D	Q	N	E	T	N	T	N
A/Chicken/Shandong/196/2011	15	H	G	S	D	Q	N	E	T	D	T	N
A/Chicken/Jiangxi/09/2011	15	H	G	S	D	Q	N	E	T	N	T	N
A/Chicken/Jiangxi/12/2011	15	H	G	S	D	Q	N	E	T	N	T	N
A/Chicken/Jiangxi/13/2011	15	H	G	S	D	Q	N	E	T	N	T	N
A/Chicken/Jiangxi/14/2011	15	H	G	S	D	Q	N	E	T	N	T	N
A/Chicken/Jiangxi/15/2011	15	H	G	S	D	Q	N	E	T	N	T	N
A/Duck/Jiangxi/16/2011	15	H	G	S	D	Q	N	E	T	N	T	N
A/Chicken/Jiangxi/17/2011	15	H	G	S	D	Q	N	E	T	N	T	N
A/Chicken/Jiangxi/20/2011	15	H	R	S	D	Q	N	E	T	N	T	N
A/Chicken/Jiangxi/37/2011	15	H	G	S	D	Q	N	E	T	N	T	N
A/Chicken/Jiangxi/40/2011	15	H	G	S	D	Q	N	E	T	N	T	N
A/Chicken/Jiangxi/13Y/2011	15	H	G	S	D	Q	N	E	T	N	T	N
A/Chicken/Jiangxi/69Y/2011	15	H	G	S	D	Q	N	E	T	N	T	N
A/Duck/Hunan/S4111/2011	15	H	G	S	D	Q	N	E	T	N	I	N
A/Chicken/Yunnan/C4090/2011	15	H	G	S	D	Q	N	E	T	N	T	N
A/Chicken/Hebei/FL/2011	15	H	G	S	D	Q	N	E	T	N	T	N
A/Chicken/Hunan/12/2011	15	H	G	S	D	Q	N	E	T	N	T	N
A/Chicken/Shanghai/C1/2012	15	N	G	S	D	Q	N	E	T	N	I	D
A/Chicken/Shanghai/C2/2012	15	N	G	S	D	Q	N	E	T	N	I	D
A/Chicken/Shanghai/C3/2012	15	N	G	S	D	Q	N	E	T	N	I	D
A/Chicken/Shandong/yt0106/2012	15	H	G	S	D	Q	N	E	T	N	I	N
A/Chicken/Hunan/1/2012	15	H	G	S	D	Q	N	E	T	N	T	N
A/Chicken/Shandong/wf0202/2012	15	H	G	S	D	Q	N	E	T	N	T	N
A/Chicken/Jiangsu/XZ57/2012	15	H	G	S	D	Q	N	E	T	N	I	N
A/goose/Jiangsu/SQ119/2012	15	H	G	S	D	Q	N	E	T	N	V	D
A/Chicken/Jiangsu/WJ58/2012	15	H	G	S	D	Q	N	E	T	N	I	D
A/Chicken/Jiangsu/WJ57/2012	15	H	G	S	D	Q	N	E	T	N	I	D
A/Chicken/Guangxi/C1435/2012	15	H	G	S	D	Q	N	E	T	N	T	N
A/Chicken/Shandong/zc4/2012	15	H	G	S	D	Q	N	E	T	N	T	N
A/Chicken/China/TL01/2012	15	H	G	S	D	Q	N	E	T	N	I	N
A/Chicken/China/SZ02/2012	15	H	G	S	D	Q	N	E	T	N	I	D
A/Chicken/Jiangsu/YZ640/2012	15	H	G	S	D	Q	N	E	T	N	T	N
A/Chicken/Shandong/qd0427/2012	15	H	G	S	D	Q	N	E	T	N	V	D
A/Chicken/Zhejiang/618/2012	15	H	G	S	D	Q	N	E	T	N	T	N
A/Chicken/China/PJ03/2012	15	H	G	S	D	Q	N	E	T	N	T	N
A/Chicken/Shandong/WF0513/2012	15	H	G	S	D	Q	N	E	T	N	T	N
A/Chicken/Shandong/qd0516/2012	15	H	G	S	D	Q	N	E	T	N	T	N
A/Chicken/Guangxi/C2163/2012	15	H	G	S	D	Q	N	E	T	N	T	N
A/Chicken/Sichuan/C2151/2012	15	H	G	S	D	Q	N	G	T	N	T	N
A/Duck/Zhejiang/C2046/2012	15	H	G	S	D	K	N	G	T	N	T	N
A/Chicken/Beijing/HD06/2012	15	H	G	S	D	Q	N	E	T	N	I	N
A/Chicken/Jiangsu/YZ0657/2012	15	H	G	S	D	Q	N	E	T	N	I	N
A/Chicken/Shandong/zc0606/2012	15	D	G	S	D	Q	N	E	T	N	I	D
A/Chicken/Shandong/0613/2012	15	H	G	S	D	Q	N	E	T	N	I	N
A/Chicken/Shandong/SDL32/2012	15	H	G	S	D	Q	N	E	T	N	I	D
A/Chicken/Zhejiang/JX36/2012	15	H	G	S	D	Q	N	E	T	N	T	N
A/Chicken/Jiangsu/WJ56/2012	15	H	G	S	D	Q	N	E	T	N	T	N
A/Chicken/Shandong/SDL39/2012	15	H	G	S	D	Q	N	E	T	N	I	D
A/Chicken/Jiangsu/XZ25/2012	15	H	G	S	D	Q	N	E	T	N	I	D
A/Chicken/Jiangsu/XZ55/2012	15	H	G	S	D	Q	N	E	T	N	I	N
A/Chicken/Jiangsu/XZ0616/2012	15	H	G	S	D	Q	N	E	T	N	I	N
A/Duck/Jilin/JL-2/2012	15	H	G	T	N	K	N	G	T	D	T	N
A/Chicken/Shanxi/0703/2012	15	D	G	S	D	Q	N	E	T	N	I	D
A/Chicken/Liaoning/0704/2012	15	D	G	S	D	Q	N	E	T	N	I	D
A/Chicken/China/LY04/2012	15	H	G	S	D	Q	N	E	T	N	I	N
A/Chicken/China/SN02/2012	15	H	G	S	D	Q	N	E	T	N	T	N
A/Chicken/Shandong/818/2012	15	H	G	S	D	Q	N	E	T	N	T	N
A/Chicken/Shandong/lc0830/2012	15	D	G	S	D	Q	N	E	T	N	I	D
A/Chicken/Shandong/qd0920/2012	15	H	G	S	D	Q	N	E	T	N	T	N
A/Chicken/Shandong/qd1013/2012	15	H	G	S	D	Q	N	E	T	N	T	N
A/Chicken/Jilin/1031/2012	15	H	G	N	D	Q	N	E	T	N	T	N
A/Chicken/Guangdong/SIC2/2012	15	H	G	N	D	Q	N	E	T	N	I	N
A/brambling/Beijing/16/2012	15	N	G	S	D	Q	N	E	T	N	T	N
A/Chicken/Zhejiang/JX42/2012	15	H	G	S	D	Q	N	E	T	N	T	N
A/Chicken/Shandong/qd1115/2012	15	H	G	S	D	Q	N	G	T	N	T	D
A/Chicken/Liaoning/1116/2012	15	N	G	S	D	Q	N	E	T	N	T	N
A/Chicken/Shaanxi/11/2012	15	H	G	S	D	Q	N	E	T	N	T	N
A/Chicken/Hubei/SIC3/2012	15	H	G	S	D	Q	N	G	T	N	T	N
A/Duck/Anhui/C313/2012	15	H	G	S	D	Q	N	E	T	N	T	N
A/Chicken/Guangdong/C76/2012	15	H	G	S	D	Q	N	E	T	N	I	N
A/Chicken/Zhejiang/B2013/2012	15	H	G	S	D	Q	N	E	T	N	I	D
A/Chicken/Shandong/wf1206/2012	15	H	G	S	D	Q	N	E	T	N	I	D
A/Chicken/China/FX04/2012	15	H	G	S	D	Q	N	E	T	N	I	D
A/Chicken/Shandong/qd1224/2012	15	H	G	S	D	Q	N	G	T	N	T	D
A/Chicken/Hunan/C3229/2012	15	H	G	S	D	Q	N	G	T	N	T	N
A/Chicken/Jiangsu/C3226/2012	15	Q	G	S	D	Q	N	E	T	N	T	N
A/Chicken/Jiangsu/C4258/2012	15	H	G	S	D	Q	N	E	T	N	T	N
A/Chicken/Guangdong/LG1/2013	15	H	E	S	D	Q	N	E	T	N	I	D
A/Pigeon/Guangdong/Y118/2013	15	H	G	S	D	Q	N	E	T	N	I	N
A/Pigeon/Henan/H145/2013	15	Q	G	S	D	Q	N	E	T	N	T	N
A/Pigeon/Jiangsu/F102/2013	15	Q	G	S	D	Q	N	E	T	N	T	N
A/Pigeon/Jiangsu/F145/2013	15	N	G	S	D	Q	N	G	T	N	T	N
A/Chicken/Rizhao/15/2013	15	H	G	S	D	Q	N	G	T	N	T	N
A/Chicken/Rizhao/651/2013	15	H	G	S	D	Q	N	G	T	N	T	N
A/Chicken/Sichuan/SIC8/2013	15	H	G	S	D	Q	N	E	T	N	T	N
A/Chicken/Tianjin/120/2013	15	H	G	S	D	Q	N	E	T	N	I	D
A/Chicken/Shandong/qd0107/2013	15	H	G	S	D	Q	N	G	T	N	T	D
A/Chicken/Jiangxi/506/2013	15	H	G	S	D	Q	N	G	T	N	T	N
A/Chicken/Beijing/11/2013	15	N	G	S	D	Q	N	E	T	N	T	N
A/Chicken/Fujian/SIC9/2013	15	H	G	S	D	Q	N	E	T	N	T	N
A/Chicken/Jiangxi/6719/2013	15	H	G	S	D	Q	N	G	T	N	T	N
A/Chicken/Jiangxi/8209/2013	15	H	G	S	D	Q	N	G	T	N	T	N
A/Duck/Jiangxi/8314/2013	15	H	G	S	D	Q	N	G	T	N	T	N
A/Chicken/Shandong/qd0225/2013	15	H	G	S	D	Q	N	G	T	N	T	D
A/Anthropoides_virgo/Baicheng/219/2013	15	H	G	S	D	Q	N	G	T	N	T	D
A/ostrich/Beijing/712/2013	15	H	G	S	D	Q	N	E	T	N	T	N
A/Chicken/Jiangxi/9696/2013	15	Q	G	S	D	Q	N	E	T	N	T	N
A/Chicken/Shandong/qd0307/2013	15	H	G	S	D	Q	N	G	T	N	T	D
A/Chicken/Jiangxi/10269/2013	15	H	G	S	D	Q	N	G	T	N	T	N
A/Chicken/Shandong/qd0312/2013	15	N	G	S	D	Q	N	E	T	N	T	N
A/turtledove/Guangxi/49B6/2013	15	H	G	S	D	Q	N	E	T	N	I	N
A/Chicken/Shandong/ZL1/2013	15	H	G	S	D	Q	N	E	T	N	I	N
A/Chicken/Jiangsu/DD6/2013	15	N	G	S	D	Q	N	G	T	N	T	N
A/Chicken/Jiangxi/12562/2013	15	Q	G	S	D	Q	N	E	T	N	T	N
A/Duck/Zhejiang/D488/2013	15	H	G	S	D	Q	N	E	T	N	T	N
A/Duck/Zhejiang/D485/2013	15	H	G	S	D	Q	N	E	T	N	T	N
A/Duck/Zhejiang/D484/2013	15	H	G	S	D	Q	N	E	T	N	I	D
A/Chicken/Shaanxi/xa0414/2013	15	H	G	S	D	Q	N	E	T	N	T	N
A/Chicken/Beijing/0512/2013	15	N	G	S	D	Q	N	E	T	N	T	N
A/Chicken/Chongqing/C2093/2013	15	H	G	D	D	Q	N	E	T	N	T	N
A/Chicken/Shanghai/SC197/2013	15	H	G	S	D	Q	N	E	T	N	T	N
A/Chicken/Zhejiang/SC324/2013	15	Q	G	S	D	Q	N	E	T	N	T	N
A/ostrich/Hebei/28/2013	15	H	G	S	D	Q	N	E	T	N	I	N
A/Chicken/Shandong/wf0514/2013	15	H	G	S	D	Q	N	E	T	N	I	N
A/Chicken/Liaoning/0517/2013	15	H	G	S	D	Q	N	G	T	N	T	D
A/Chicken/Jiangsu/XZ54/2013	15	H	G	S	D	Q	N	E	T	N	I	N
A/Chicken/Zhejiang/C71916/2013	15	H	G	S	D	Q	N	E	T	N	I	D
A/Chicken/Jiangxi/17403/2013	15	Q	G	S	D	Q	N	E	T	N	T	N
A/Chicken/Jiangxi/17913/2013	15	Q	G	S	D	Q	N	E	T	N	T	N
A/Chicken/Jiangsu/TM59/2013	15	H	G	N	D	Q	N	E	T	N	V	D
A/Chicken/Shandong/qd0808/2013	15	H	G	S	D	Q	N	G	T	N	T	D
A/Chicken/Jiangxi/18922/2013	15	Q	G	S	D	Q	N	E	T	N	T	N
A/Chicken/Jiangxi/19448/2013	15	Q	G	S	D	Q	N	E	T	N	T	N
A/Chicken/Fujian/SIC5/2013	15	Q	G	S	D	Q	N	G	T	N	T	N
A/Chicken/Fujian/SIC4/2013	15	H	G	N	D	Q	N	E	T	N	T	N
A/Chicken/Guangxi/SIC6/2013	15	H	G	S	D	Q	N	G	T	N	T	N
A/Chicken/Hubei/SIC7/2013	15	H	G	N	D	Q	N	E	T	N	T	N
A/Chicken/Jiangxi/20446/2013	15	Q	G	S	D	Q	N	E	T	N	T	N
A/Chicken/Shandong/lc0903/2013	15	N	G	S	D	Q	N	E	T	N	T	N
A/Chicken/Shandong/qd0917/2013	15	H	G	S	D	Q	N	E	T	N	I	D
A/Chicken/Jiangxi/21984/2013	15	Q	G	S	D	Q	N	E	T	N	T	N
A/Chicken/Jilin/JL-C2/2013	15	N	G	S	D	Q	N	G	T	N	T	N
A/quail/Zhejiang/2A3/2013	15	H	G	S	D	Q	N	E	T	N	I	D
A/quail/Zhejiang/2A5/2013	15	H	G	S	D	Q	N	E	T	N	I	D
A/Chicken/Zhejiang/C19/2013	15	H	G	S	D	Q	N	E	T	N	I	D
A/Chicken/Jiangxi/23797/2013	15	Q	G	S	D	Q	N	E	T	N	T	N
A/Chicken/Yantai/2484/2013	15	H	E	S	D	Q	N	E	T	N	T	N
A/Chicken/Shandong/903/2013	15	N	G	S	D	Q	N	E	T	N	T	N
A/Chicken/Wenzhou/3330/2013	15	H	G	S	D	Q	N	E	T	N	T	N
A/Chicken/Rizhao/2670/2013	15	H	G	S	D	Q	N	E	T	N	I	D
A/Chicken/Juxian/3387/2013	15	H	G	S	D	Q	N	E	T	N	I	D
A/Chicken/Jiaxing/4376/2013	15	H	G	S	D	Q	N	G	T	N	T	N
A/Chicken/Jiangxi/28563/2013	15	Q	G	S	D	Q	N	E	T	N	T	N
A/Chicken/Beijing/1115/2013	15	H	G	S	D	Q	N	E	T	N	I	D
A/Lengshuitan/11197/2013	15	H	G	S	D	Q	N	G	T	N	T	N
A/Chicken/Guangxi/LS/2013	15	H	G	S	D	Q	N	E	T	N	T	N
A/environment/Hunan/20502/2013	15	Q	G	S	D	Q	N	G	T	N	T	N
A/Chicken/Guangxi/SIC15/2013	15	H	G	S	D	Q	N	G	T	N	T	N
A/Chicken/Shenzhen/1098/2013	15	H	E	S	N	K	N	E	T	D	V	D
A/Chicken/Shenzhen/1799/2013	15	N	E	S	N	K	N	E	T	D	V	D
A/Chicken/Shenzhen/2636/2013	15	H	G	S	D	Q	N	E	T	N	I	N
A/Chicken/Dongguan/2701/2013	15	H	G	S	D	Q	N	E	T	N	I	N
A/Chicken/Dongguan/2827/2013	15	H	E	S	N	K	N	E	T	D	V	D
A/Chicken/Dongguan/3056/2013	15	H	E	S	N	K	N	E	T	D	V	D
A/Chicken/Dongguan/3250/2013	15	H	G	S	D	Q	N	E	T	N	I	N
A/Chicken/Dongguan/3550/2013	15	H	E	S	N	K	N	E	T	D	I	D
A/Chicken/Shenzhen/3745/2013	15	H	E	S	N	K	N	E	T	D	V	D
A/Chicken/Dongguan/4189/2013	15	H	G	S	D	Q	N	G	T	N	I	N
A/Chicken/Guangxi/SIC22/2014	15	H	G	S	D	Q	N	G	T	N	T	N
A/Chicken/Qingdao/017/2014	15	H	G	S	D	Q	N	E	T	N	I	D
A/Chicken/China/CY09/2014	15	H	G	S	D	Q	N	E	T	N	I	N
A/environment/Hunan/26018/2014	15	H	G	S	D	Q	N	G	T	N	T	N
A/Chicken/Shandong/SIC26/2014	15	Q	G	S	D	Q	N	E	T	N	T	N
A/Chicken/Zhejiang/JX66/2014	15	H	G	S	H	L	N	E	T	H	I	D
A/Chicken/Fujian/FJ2014/2014	15	H	G	S	D	Q	N	E	T	N	T	N
A/Chicken/Zhejiang/727198/2014	15	H	G	S	D	Q	N	E	T	N	I	D
A/Chicken/Guangxi/SIC19/2014	15	H	G	S	D	Q	N	E	T	N	T	N
A/Chicken/Zhejiang/SIC30/2014	15	H	G	S	D	Q	N	E	T	N	I	D
A/Chicken/Zhejiang/SIC32/2014	15	H	G	S	D	Q	N	E	T	N	I	D
A/Chicken/China/A10/2014	15	H	G	S	D	Q	N	E	T	N	I	N
A/Chicken/Hainan/SIC33/2014	15	H	G	S	D	Q	N	E	T	N	I	N
A/Chicken/China/Laihang/2014	15	Q	G	S	D	Q	N	E	T	N	T	N
A/Chicken/Jiangsu/CZ73/2014	15	H	G	S	D	Q	N	E	T	N	I	D
A/Chicken/Shandong/SIC39/2015	15	Q	G	S	D	Q	N	E	T	N	T	N
A/Chicken/Shandong/GC510/2015	15	N	G	S	D	Q	N	E	T	N	T	N
A/Chicken/Jiangsu/JL4/2015	15	H	G	S	D	Q	N	E	T	N	I	D
A/environment/Zhongshan/ZS201505/2015	15	H	G	S	D	Q	N	E	T	N	T	N
A/Chicken/Guangxi/C1228/2015	15	Q	G	S	D	Q	N	E	T	N	T	N
A/goose/Guangdong/A11/2016	15	H	G	S	D	Q	N	E	T	N	T	N
A/Chicken/Hubei/ZYSJF15/2016	15	H	G	S	D	Q	N	E	T	N	T	N
A/Duck/Ganzhou/GZ188/2016	15	H	G	S	D	Q	N	E	T	N	I	D
A/Chicken/Ganzhou/GZ140/2016	15	H	G	S	D	Q	N	E	T	N	I	D
A/Chicken/Guangdong/GD1601/2016	15	H	G	S	D	Q	N	E	T	N	T	N
A/environment/Beijing/1/2016	15	H	G	S	D	Q	N	E	T	N	I	D
A/Chicken/Xuzhou/XZ270/2016	15	H	G	S	D	Q	N	E	T	N	I	D
A/Chicken/Shandong/3424/2016	15	H	G	S	D	Q	S	G	T	N	I	D
A/Chicken/Shandong/Youb2016YB2/2016	15	H	G	S	D	Q	N	E	T	N	I	D
A/Chicken/Shandong/Youb2016SD3/2016	15	N	G	S	D	Q	N	E	T	N	I	D
A/Chicken/Shandong/WF39/2016	15	H	G	S	D	Q	N	E	T	N	I	D
A/environment/Beijing/2/2016	15	H	G	S	D	Q	N	E	T	N	I	D
A/Chicken/China/237/2017	15	N	G	G	D	Q	N	E	T	N	I	D
A/Chicken/Shandong/3442/2017	15	H	G	S	D	Q	N	G	T	N	I	D
A/Chicken/Anhui/AH463/2017	15	H	G	S	D	Q	N	G	T	N	I	D
A/Accipiter_gentilis_schvedowi/Tianjin/22/2017	15	H	G	S	D	Q	N	G	T	N	I	D
A/Chicken/Jiangxi/JX172/2017	15	H	G	S	D	R	N	E	T	N	I	D
A/Chicken/Anhui/LH99/2017	15	H	G	S	D	Q	N	G	T	N	I	D
A/Chicken/Shanghai/1106-58/2017	15	H	G	S	D	Q	N	G	G	T	I	D
A/Chicken/Anhui/AH475/2017	15	H	G	S	D	Q	N	G	T	N	I	D
A/Chicken/Anhui/AH480/2017	15	H	G	S	D	Q	N	G	T	N	I	D
A/Chicken/Jiangsu/LY2/2017	15	N	G	S	D	Q	N	E	T	N	I	D
A/Chicken/Jiangsu/TM315/2017	15	H	G	S	D	Q	N	G	T	N	I	D
A/Chicken/Jiangsu/TM348/2018	15	H	G	S	D	Q	N	G	T	N	I	D
A/Chicken/Shandong/SDL274/2018	15	N	G	N	D	Q	N	E	T	N	I	D
A/Chicken/Shanghai/07/2018	15	N	G	S	D	Q	N	E	T	N	I	D
A/environment-air/Kunshan/NIOSH-BL20/2018	15	H	G	S	D	Q	N	G	T	N	I	D
A/environment-air/Kunshan/NIOSH-BL34/2018	15	N	G	S	D	Q	N	E	T	N	I	D
A/Chicken/Shandong/1778/2019	15	H	G	S	D	Q	N	G	T	N	I	D
A/Chicken/Shandong/1784/2019	15	H	G	S	D	Q	N	E	T	N	I	D
A/Chicken/Shandong/1807/2019	15	H	G	S	D	Q	N	G	T	N	I	D
A/Chicken/Shandong/1834/2019	15	N	G	S	D	Q	N	E	T	N	I	D
A/Chicken/Shandong/1845/2019	15	H	G	N	D	Q	N	G	T	N	I	D
A/Chicken/Shandong/1844/2019	15	H	G	S	D	Q	N	G	T	N	V	D
A/Chicken/Jiangsu/CZJH1/2019	15	N	G	S	D	Q	N	E	T	N	I	D
A/Chicken/Jiangsu/XZ482/2019	15	H	G	S	D	Q	N	G	T	N	I	D
A/Chicken/Shandong/1875/2019	15	H	G	S	D	Q	N	G	T	S	I	D
A/Chicken/Shandong/1876/2019	15	H	G	S	D	Q	N	G	T	N	I	D
A/Chicken/China/1103/2019	15	N	G	S	D	Q	N	E	T	N	I	D
A/Chicken/Jiangsu/200179/2020	15	N	G	S	D	Q	N	E	T	N	I	D
A/Chicken/Guangdong/SIC1/2012	16	Q	E	D	G	R	G	G	R	E	I	D
A/Duck/Anhui/C652/2012	16	H	G	S	D	Q	N	D	R	N	I	D
A/Chicken/Jiangsu/C1243/2012	16	H	G	S	D	Q	N	E	T	N	V	D
A/Chicken/Rizhao/55/2013	16	Q	E	N	G	Q	S	G	R	D	I	D
A/Chicken/Rizhao/853/2013	16	Q	E	N	G	R	G	G	R	D	I	D
A/Chicken/Wenzhou/598/2013	16	Q	E	D	G	Q	S	G	R	D	I	D
A/Chicken/Wenzhou/253/2013	16	Q	E	D	G	Q	S	G	R	D	I	D
A/Chicken/Wenzhou/606/2013	16	Q	E	D	G	Q	S	G	R	D	I	D
A/Chicken/Wenzhou/614/2013	16	Q	E	N	G	Q	S	G	R	D	I	D
A/quail/Zhejiang/A1/2013	16	Q	E	N	G	Q	S	G	R	D	I	D
A/Chicken/Jiangsu/TM55/2013	16	H	E	S	D	Q	N	E	T	N	I	D
A/Chicken/Beijing/0309/2013	16	Q	E	N	G	R	G	G	R	D	I	D
A/Chicken/Jiangsu/TM38/2013	16	H	E	S	D	Q	N	E	T	N	I	D
A/environment/Zhejiang/13/2013	16	Q	E	N	G	Q	S	G	R	D	V	D
A/environment/Zhejiang/14/2013	16	Q	E	N	G	R	G	G	R	D	I	D
A/environment/Zhejiang/15/2013	16	Q	E	N	G	Q	S	G	R	D	I	D
A/environment/Zhejiang/16/2013	16	Q	E	N	G	Q	S	G	R	D	I	D
A/Chicken/Jiangsu/SIC11/2013	16	Q	E	D	G	R	G	G	R	D	V	D
A/Chicken/Shanghai/020/2013	16	Q	E	N	G	Q	S	G	R	D	V	D
A/Pigeon/Shanghai/JC1/2013	16	Q	E	N	G	R	S	G	R	D	I	D
A/Chicken/Zhejiang/C484/2013	16	Q	E	T	G	Q	S	G	R	D	I	D
A/Chicken/Zhejiang/C487/2013	16	Q	E	N	G	Q	G	G	R	D	I	D
A/Chicken/Zhejiang/C497/2013	16	Q	E	N	G	Q	G	G	R	D	I	D
A/Pigeon/Zhejiang/P3/2013	16	Q	E	N	G	Q	S	G	R	D	I	D
A/Chicken/Zhejiang/C489/2013	16	Q	E	N	G	Q	G	G	R	D	I	D
A/Chicken/Shandong/qd01417/2013	16	H	E	S	D	Q	N	D	R	N	I	D
A/Chicken/Hubei/SC122/2013	16	H	E	S	D	Q	N	E	T	N	I	D
A/Chicken/Jiangsu/SC502/2013	16	Q	E	N	G	R	G	G	R	D	I	D
A/Chicken/Shanghai/SC387/2013	16	Q	E	N	G	R	G	G	R	D	I	D
A/Chicken/Jiangsu/WJ77/2013	16	H	E	S	D	Q	N	E	T	N	I	D
A/Chicken/Jiangsu/JT77/2013	16	H	G	S	D	Q	N	E	T	N	I	D
A/silkie_Chicken/Wenzhou/812/2013	16	Q	E	N	G	Q	S	G	R	D	I	D
A/Chicken/Shandong/yt0711/2013	16	H	E	N	D	Q	N	G	T	N	I	D
A/Chicken/Shandong/wf0712/2013	16	H	E	S	D	Q	N	G	T	N	I	D
A/ostrich/Beijing/142/2013	16	Q	E	D	G	R	G	G	R	D	I	D
A/Chicken/Zhejiang/C7199/2013	16	Q	E	N	G	Q	G	G	R	D	I	D
A/Chicken/Zhejiang/C71914/2013	16	Q	E	N	G	Q	G	G	R	D	I	D
A/Chicken/Hebei/0721/2013	16	H	E	S	D	Q	N	D	R	N	I	D
A/Chicken/Jiangsu/SIC12/2013	16	Q	E	N	G	Q	G	G	R	D	V	D
A/Chicken/Jiangxi/20927/2013	16	Q	E	D	G	Q	G	G	R	D	I	D
A/quail/Zhejiang/2A1-2/2013	16	Q	E	D	G	R	G	G	R	D	I	D
A/quail/Zhejiang/2A1-5/2013	16	Q	E	D	G	R	G	G	R	N	I	D
A/quail/Zhejiang/2A1-6/2013	16	Q	G	D	G	R	G	G	R	N	I	D
A/Pigeon/Zhejiang/2P5/2013	16	Q	E	N	G	Q	S	G	R	D	V	D
A/Chicken/Zhejiang/C2/2013	16	Q	E	N	G	R	G	G	R	D	V	D
A/Chicken/Zhejiang/C3/2013	16	Q	E	N	G	R	G	G	R	D	V	D
A/Chicken/Zhejiang/C31/2013	16	Q	E	N	G	R	G	G	R	D	V	D
A/Chicken/Zhejiang/C45/2013	16	Q	E	N	G	R	G	G	R	D	V	D
A/Chicken/Zhejiang/C50/2013	16	Q	E	N	G	Q	G	G	R	D	V	D
A/Chicken/Zhejiang/C52/2013	16	Q	E	Y	G	Q	G	G	R	D	V	D
A/Chicken/Zhejiang/C54/2013	16	Q	E	D	G	R	G	G	R	D	I	D
A/Chicken/Zhejiang/C55/2013	16	Q	E	N	G	R	G	G	R	D	I	D
A/Chicken/Zhejiang/C58/2013	16	Q	E	N	G	Q	S	G	R	D	I	D
A/Chicken/Zhejiang/C2-5/2013	16	Q	E	D	G	R	G	G	R	D	I	D
A/Chicken/Yantai/2243/2013	16	Q	E	N	G	Q	S	G	R	D	V	D
A/Chicken/Ningbo/2727/2013	16	Q	E	N	G	Q	G	G	R	D	V	D
A/Chicken/Ningbo/2929/2013	16	Q	E	D	G	R	G	G	R	D	I	D
A/Chicken/Qingdao/2144/2013	16	Q	E	N	G	Q	S	G	R	D	V	D
A/Chicken/Jiangsu/TM58/2013	16	Q	E	N	G	K	S	G	R	D	V	D
A/Chicken/Wenzhou/3293/2013	16	Q	E	D	G	Q	G	G	R	D	V	D
A/Chicken/Huzhou/3801/2013	16	Q	E	N	G	Q	S	G	R	D	V	D
A/Chicken/Huzhou/3861/2013	16	Q	E	D	D	R	G	G	R	D	I	D
A/silkie_Chicken/Huzhou/4218/2013	16	Q	E	D	D	R	G	G	R	D	I	D
A/Chicken/Zhejiang/W41/2013	16	Q	E	N	G	Q	S	G	R	D	V	D
A/Chicken/Jiaxing/4321/2013	16	Q	E	N	G	Q	S	G	R	D	I	D
A/Chicken/Jiaxing/4640/2013	16	Q	E	D	D	R	G	G	R	D	I	D
A/Chicken/Jiaxing/4713/2013	16	Q	E	S	G	Q	S	G	R	D	I	D
A/Chicken/Suzhou/4822/2013	16	Q	E	N	G	Q	G	G	R	D	V	D
A/Chicken/Suzhou/4837/2013	16	Q	E	N	G	Q	G	G	R	D	V	D
A/Chicken/Suzhou/4957/2013	16	Q	E	N	G	Q	G	G	R	D	V	D
A/Chicken/Shaoxing/5088/2013	16	Q	E	D	G	R	G	G	R	D	I	D
A/Chicken/Jinan/3925/2013	16	Q	E	N	G	Q	S	G	R	D	V	D
A/Chicken/Jinan/3952/2013	16	Q	E	N	G	Q	S	G	R	D	V	D
A/Chicken/Jinan/4225/2013	16	Q	E	N	G	Q	S	G	R	D	V	D
A/Chicken/Shaoxing/5498/2013	16	Q	E	N	G	Q	S	G	R	D	V	D
A/Chicken/Shaoxing/5493/2013	16	Q	E	N	G	R	G	G	R	D	I	D
A/Chicken/Shanghai/1107/2013	16	Q	E	N	G	Q	G	G	R	D	V	D
A/Chicken/Jiangxi/28601/2013	16	Q	E	N	G	R	G	G	R	D	I	D
A/Chicken/Zhejiang/3C2/2013	16	Q	E	D	G	R	G	G	R	D	I	D
A/Chicken/Zhejiang/3C19/2013	16	Q	E	D	G	R	G	G	R	D	I	D
A/Chicken/Zhejiang/3C22/2013	16	Q	E	D	G	R	G	G	R	D	I	D
A/Chicken/Zhejiang/3C31/2013	16	Q	E	D	G	R	G	G	R	D	I	D
A/Chicken/Jiangxi/29075/2013	16	Q	E	D	G	R	G	G	R	D	I	D
A/Chicken/Jiangxi/29086/2013	16	Q	E	D	G	R	G	G	R	D	I	D
A/Chicken/Jiangxi/25970/2013	16	Q	E	D	G	Q	G	G	R	D	I	D
A/Chicken/Zhejiang/4C91/2013	16	Q	E	N	G	Q	G	G	R	D	V	D
A/Chicken/Zhejiang/4C105/2013	16	Q	E	D	G	R	G	G	R	D	I	D
A/Chicken/Fujian/SIC13/2013	16	Q	E	N	D	Q	S	G	R	D	V	D
A/Chicken/Jiangxi/30772/2013	16	Q	E	D	G	R	G	G	R	D	I	D
A/Chicken/Jiangxi/31872/2013	16	Q	E	N	G	R	G	G	R	D	I	D
A/Chicken/Shenzhen/844/2013	16	Q	E	N	G	R	G	G	R	D	I	D
A/Chicken/Shenzhen/881/2013	16	Q	E	N	G	R	G	G	R	D	I	D
A/Chicken/Shenzhen/317/2013	16	Q	E	D	D	R	G	G	R	D	I	D
A/Chicken/Shenzhen/354/2013	16	Q	E	N	G	R	G	G	R	D	I	D
A/Chicken/Shenzhen/515/2013	16	Q	E	N	G	R	G	G	R	D	V	D
A/Chicken/Shenzhen/678/2013	16	Q	E	D	D	R	G	G	R	D	I	D
A/Chicken/Shenzhen/1047/2013	16	Q	E	D	G	R	G	G	R	D	I	D
A/Chicken/Shenzhen/1377/2013	16	Q	E	N	G	R	G	G	R	D	I	D
A/Chicken/Shenzhen/1488/2013	16	Q	E	D	G	R	G	G	R	D	I	D
A/Chicken/Shenzhen/1519/2013	16	Q	E	D	G	R	G	G	R	D	I	D
A/Chicken/Shenzhen/1544/2013	16	Q	E	D	D	R	G	G	R	D	I	D
A/Chicken/Shenzhen/1591/2013	16	Q	E	N	G	R	G	G	R	D	I	D
A/Chicken/Shenzhen/1657/2013	16	Q	E	D	D	R	G	G	R	D	I	D
A/Chicken/Shenzhen/1664/2013	16	Q	E	N	G	R	G	G	R	D	I	D
A/Chicken/Shenzhen/2014/2013	16	Q	E	D	D	R	G	G	R	D	I	D
A/Chicken/Shenzhen/2066/2013	16	Q	E	N	G	R	G	G	R	D	I	D
A/Chicken/Dongguan/2309/2013	16	Q	E	D	G	R	G	G	R	D	I	D
A/Chicken/Shenzhen/2477/2013	16	Q	E	N	G	R	G	G	R	D	I	D
A/Chicken/Shenzhen/2121/2013	16	Q	E	N	G	R	G	G	R	D	I	D
A/Chicken/Dongguan/2754/2013	16	Q	E	N	G	R	G	G	R	D	I	D
A/Chicken/Dongguan/2900/2013	16	Q	E	N	G	R	G	G	R	D	I	D
A/Chicken/Dongguan/3409/2013	16	Q	E	D	G	R	G	G	R	D	I	D
A/Chicken/Dongguan/3562/2013	16	Q	E	N	G	R	G	G	R	D	I	D
A/Chicken/Dongguan/4231/2013	16	Q	E	D	D	R	G	G	R	D	I	D
A/silkie_Chicken/Dongguan/4184/2013	16	Q	E	N	G	R	G	G	R	D	I	D
A/Duck/Jiangxi/36505/2013	16	Q	E	D	G	R	G	G	R	D	I	D
A/Duck/Jiangxi/36501/2013	16	Q	E	D	G	R	G	G	R	D	I	D
A/Chicken/Jiangxi/1202/2014	16	Q	E	D	G	R	G	G	R	D	I	D
A/Chicken/Qingdao/001/2014	16	Q	E	D	G	R	G	G	R	D	I	D
A/Chicken/Qingdao/003/2014	16	Q	E	D	G	R	G	G	R	D	I	D
A/Chicken/Qingdao/004/2014	16	Q	E	D	G	R	G	G	R	D	I	D
A/Chicken/Qingdao/005/2014	16	Q	E	D	G	R	G	G	R	D	I	D
A/Chicken/Qingdao/006/2014	16	Q	E	D	G	R	G	G	R	D	I	D
A/Chicken/Qingdao/007/2014	16	Q	E	D	G	R	G	G	R	D	I	D
A/Chicken/Qingdao/008/2014	16	Q	E	D	G	R	G	G	R	D	I	D
A/Chicken/Qingdao/009/2014	16	Q	E	D	G	R	G	G	R	D	I	D
A/Chicken/Qingdao/010/2014	16	Q	E	D	G	R	G	G	R	D	I	D
A/Chicken/Qingdao/013/2014	16	Q	E	D	G	R	G	G	R	D	V	D
A/Chicken/Qingdao/014/2014	16	Q	E	D	G	R	G	G	R	D	I	D
A/Chicken/Qingdao/018/2014	16	Q	E	D	G	R	G	G	R	D	I	D
A/Chicken/Qingdao/020/2014	16	Q	E	D	G	R	G	G	R	D	I	D
A/Chicken/Jiangsu/TM71/2014	16	Q	E	N	G	Q	S	G	R	D	V	D
A/Chicken/Dongguan/1674/2014	16	Q	E	D	G	R	G	G	R	D	I	D
A/wild_birds/Hubei/52/2014	16	Q	E	D	G	R	G	G	R	D	I	D
A/Chicken/Jilin/SD001/2014	16	Q	E	N	G	Q	G	G	R	N	V	D
A/environment/Hunan/18355/2014	16	Q	E	N	G	R	G	G	R	D	V	D
A/environment/Hunan/18489/2014	16	Q	E	N	G	Q	S	G	R	D	V	D
A/environment/Hunan/18370/2014	16	Q	E	N	G	Q	S	G	R	D	V	D
A/environment/Hunan/25998/2014	16	Q	E	N	G	Q	G	G	R	D	I	D
A/Chicken/Zhejiang/3C9/2014	16	Q	E	D	G	R	G	G	R	D	I	D
A/Chicken/Zhejiang/3C34/2014	16	Q	E	D	G	R	G	G	R	D	I	D
A/Chicken/Zhejiang/3C37/2014	16	Q	E	D	G	R	G	G	R	D	I	D
A/environment/Hunan/28034/2014	16	Q	E	D	G	R	G	G	R	D	I	D
A/environment/Hunan/28184/2014	16	Q	E	D	G	R	G	G	R	D	I	D
A/environment/Hunan/28176/2014	16	Q	E	D	G	R	G	G	R	D	I	D
A/Chicken/Shandong/SIC25/2014	16	Q	E	N	G	Q	S	G	R	D	V	D
A/Chicken/Hubei/2014	16	Q	E	D	G	R	G	G	R	D	I	D
A/Chicken/Anhui/WB/2014	16	Q	E	N	G	R	S	G	R	D	V	D
A/Chicken/Jiangsu/TM118/2014	16	Q	E	N	G	R	G	G	K	N	I	D
A/Chicken/Jiangsu/WJ141/2014	16	Q	E	D	G	R	G	G	R	D	I	D
A/Chicken/Fujian/q6/2014	16	Q	E	N	G	Q	S	G	R	G	V	D
A/Chicken/Jiangsu/TM11/2014	16	H	E	S	D	Q	N	E	T	N	I	D
A/Chicken/Jiangsu/TM183/2014	16	Q	E	N	G	Q	S	G	R	D	V	D
A/Chicken/Jiangsu/TM81/2014	16	Q	E	N	R	L	S	G	R	D	V	D
A/Chicken/Jiangsu/JS4539/2014	16	Q	E	D	G	R	G	G	R	N	I	D
A/Chicken/Guangdong/SIC27/2014	16	Q	E	D	G	R	G	G	R	D	I	D
A/Chicken/Guangdong/SIC28/2014	16	Q	E	D	G	R	G	G	R	D	I	D
A/Pigeon/Zhejiang/77037/2014	16	Q	E	D	G	R	G	G	R	D	I	D
A/Chicken/Zhejiang/77082/2014	16	Q	E	D	G	R	G	G	R	D	I	D
A/Chicken/Shanghai/014/2014	16	Q	E	D	D	R	G	G	R	N	I	D
A/Chicken/Shanghai/015/2014	16	Q	E	D	G	R	G	G	R	D	I	D
A/ostrich/Hebei/182/2014	16	Q	E	N	G	Q	S	G	R	D	V	D
A/Duck/Zhejiang/727036/2014	16	Q	E	D	G	R	G	G	R	D	I	D
A/Pigeon/Zhejiang/727044/2014	16	Q	E	D	G	R	G	G	R	D	I	D
A/Chicken/Zhejiang/727063/2014	16	Q	E	D	G	R	G	G	R	D	I	D
A/Chicken/Zhejiang/727192/2014	16	Q	E	D	G	R	G	G	R	D	I	D
A/Chicken/Guangdong/SIC29/2014	16	Q	E	D	G	R	G	G	R	D	I	D
A/Chicken/Guangdong/SIC18/2014	16	Q	E	D	G	R	G	G	R	D	I	D
A/Chicken/Guangdong/SIC17/2014	16	Q	D	D	G	R	G	G	R	E	I	D
A/Chicken/Guangxi/SIC20/2014	16	Q	E	D	G	R	G	G	R	G	I	D
A/Chicken/Zhejiang/925018/2014	16	Q	E	D	G	R	G	G	R	N	I	D
A/Chicken/Zhejiang/925060/2014	16	Q	E	D	G	R	G	G	R	D	I	D
A/Chicken/Zhejiang/925117/2014	16	Q	E	D	G	R	G	G	R	D	I	D
A/Chicken/Zhejiang/925122/2014	16	Q	E	D	G	R	G	G	R	N	I	D
A/Chicken/Zhejiang/925134/2014	16	Q	E	D	G	R	G	G	R	D	I	D
A/Chicken/Guangdong/SIC31/2014	16	Q	E	N	G	R	G	G	R	D	I	D
A/Chicken/China/LN14/2014	16	Q	D	N	G	Q	S	G	R	D	V	D
A/Chicken/Shandong/SIC34/2014	16	Q	E	D	G	R	G	G	R	D	V	D
A/Chicken/Shandong/SIC35/2014	16	Q	E	D	G	R	G	G	R	D	I	D
A/Chicken/Sichuan/SIC36/2014	16	Q	E	D	G	R	G	G	R	D	I	D
A/Duck/Wuhan/WHYF14/2014	16	Q	E	D	G	R	G	G	R	D	V	D
A/Chicken/Wenzhou/YHQL04/2014	16	Q	E	D	G	R	G	G	R	D	I	D
A/Duck/Wenzhou/YHQL64/2014	16	Q	E	D	G	R	G	G	R	D	I	D
A/Anser_fabalis/Anhui/L139/2014	16	Q	E	D	G	R	G	G	R	D	I	D
A/Chicken/Guangdong/SIC38/2015	16	Q	E	D	G	R	G	G	R	D	V	D
A/Chicken/Guangdong/SIC37/2015	16	Q	E	D	G	R	G	G	R	D	I	D
A/Chicken/Taizhou/TZJF05/2015	16	Q	E	D	G	R	G	G	R	D	I	D
A/Chicken/Shanghai/02/2015	16	Q	E	D	G	R	G	G	R	N	I	D
A/Chicken/Wuhan/JXQL01/2015	16	Q	E	D	G	R	G	G	R	D	I	D
A/Chicken/Zhejiang/SIC40/2015	16	Q	E	D	G	R	G	G	R	N	I	D
A/Chicken/Guangdong/SIC41/2015	16	Q	E	D	G	R	G	G	R	E	I	D
A/Zhongshan/201501/2015	16	Q	E	D	G	R	G	G	R	D	I	D
A/Chicken/Guangxi/C227/2015	16	Q	D	D	G	R	G	G	R	E	I	D
A/Chicken/Jiangsu/SIC42/2015	16	Q	E	D	G	R	G	G	R	D	I	D
A/Pigeon_feces/Anhui/DGG4/2015	16	Q	E	D	G	R	G	G	R	A	I	D
A/wild_bird_feces/Anhui/BLH12/2015	16	Q	E	D	G	R	G	G	R	A	I	D
A/Chicken/Shanghai/06/2015	16	Q	E	D	G	R	G	G	R	N	I	D
A/Chicken/Shanghai/15/2015	16	Q	E	D	G	R	G	G	R	N	I	D
A/Chicken/Shandong/1167/2015	16	Q	E	N	G	R	G	G	R	D	I	D
A/quail/Guangxi/198Q39/2015	16	Q	E	D	G	Q	G	G	R	N	I	D
A/Chicken/Fujian/SDLH35/2015	16	Q	E	D	G	Q	G	G	R	N	I	D
A/Chicken/Eastern China/SDKD1/2015	16	Q	E	D	G	R	G	G	R	N	I	D
A/Chicken/Jiangsu/TM184/2015	16	Q	E	D	G	R	G	G	R	D	I	D
A/Chicken/Jiangsu/TM185/2015	16	Q	E	D	G	R	G	G	R	Y	M	D
A/Chicken/Anhui/AH120/2015	16	Q	E	D	G	R	G	G	R	D	I	D
A/Chicken/Jiangsu/TM123/2015	16	Q	E	D	G	Q	G	G	R	N	I	D
A/Chicken/Xiamen/09/2015	16	Q	E	D	G	R	G	G	R	D	V	D
A/Chicken/Xiamen/10/2015	16	Q	E	D	G	R	G	G	R	D	V	D
A/Chicken/Hubei/01/2015	16	Q	E	D	G	R	G	G	R	G	I	D
A/Chicken/Anhui/AH196/2015	16	Q	E	D	G	R	G	G	R	D	V	D
A/Chicken/Jiangsu/WJ179/2015	16	Q	E	D	G	R	G	G	R	D	I	D
A/Hunan/44557/2015	16	Q	E	D	G	R	G	G	R	N	I	D
A/environment/Zhongshan/ZS201501/2015	16	Q	E	D	G	Q	G	G	R	N	I	D
A/environment/Zhongshan/ZS201502/2015	16	Q	E	D	G	R	G	G	R	D	I	D
A/environment/Zhongshan/ZS201503/2015	16	Q	E	D	G	R	G	G	R	D	I	D
A/environment/Zhongshan/ZS201504/2015	16	Q	E	D	G	R	G	G	R	D	V	D
A/environment/Zhongshan/ZS201506/2015	16	Q	E	D	G	R	G	G	S	G	I	D
A/Duck/ShanDong/JN1/2015	16	Q	E	D	G	R	G	G	R	D	I	D
A/Chicken/Qingyuan/zd201601/2016	16	Q	E	D	G	R	G	G	S	G	I	D
A/Chicken/Ganzhou/GZ86/2016	16	Q	E	D	G	R	G	G	R	N	I	D
A/Chicken/Zhejiang/221/2016	16	Q	E	D	G	R	G	G	R	D	I	D
A/Chicken/Ganzhou/GZ126/2016	16	Q	E	D	G	R	G	G	R	N	I	D
A/Chicken/Sichuan/3362/2016	16	Q	E	D	G	R	S	G	K	A	V	D
A/Chicken/Qingyuan/zd201602/2016	16	Q	E	D	G	R	G	G	S	G	I	D
A/Chicken/Anhui/AH326/2016	16	Q	E	D	G	R	G	G	R	N	I	D
A/Chicken/Huaian/HA9/2016	16	Q	E	D	G	R	G	G	R	D	I	D
A/Chicken/Suqian/SQ1602/2016	16	Q	E	D	G	R	G	G	R	E	I	D
A/Chicken/Jiangsu/JT138/2016	16	Q	E	D	G	R	G	G	R	D	I	D
A/Chicken/Shandong/3383/2016	16	Q	E	D	G	R	S	G	K	A	V	D
A/Chicken/Eastern China/AH320/2015	16	Q	E	D	G	R	G	G	R	N	I	D
A/Chicken/Jiangsu/JT128/2016	16	Q	E	D	G	R	G	G	R	N	I	D
A/Guangdong/MZ058/2016	16	Q	E	D	G	R	G	G	S	G	I	D
A/environment/Zhongshan/ZS201601/2016	16	Q	E	D	G	R	G	G	S	G	I	D
A/environment/Zhongshan/ZS201602/2016	16	Q	E	D	G	R	G	G	S	G	I	D
A/environment/Zhongshan/ZS201603/2016	16	Q	E	D	G	R	G	G	S	G	I	D
A/Chicken/Jiangsu/TM210/2016	16	Q	E	D	G	R	G	G	R	D	I	D
A/Chicken/Anhui/AH329/2016	16	Q	E	D	G	R	G	G	R	D	V	D
A/Chicken/Shandong/3426/2016	16	Q	E	D	G	R	G	G	R	D	V	D
A/environment/Beijing/5/2016	16	Q	E	N	G	Q	S	G	R	D	I	D
A/Chicken/Shandong/416/2016	16	Q	E	D	G	R	G	G	R	R	I	D
A/Chicken/Jiangsu/JT154/2016	16	Q	E	D	G	R	G	G	R	D	I	D
A/Beijing/1/2016	16	Q	G	D	G	H	G	G	R	N	I	D
A/Chicken/Guangdong/28/2017	16	Q	E	D	N	R	G	G	R	N	I	D
A/Chicken/Shandong/3435/2017	16	Q	E	D	G	R	G	G	R	D	I	D
A/Chicken/Fujian/SD037/2017	16	Q	E	D	G	R	G	G	N	G	I	D
A/Chicken/Fujian/S1XA35/2017	16	Q	E	D	G	R	G	G	R	S	I	D
A/Chicken/Shandong/k147/2017	16	Q	E	D	G	R	G	G	R	E	I	D
A/Chicken/Daye/DY0602/2017	16	Q	E	D	G	R	G	G	R	N	I	D
A/Chicken/Jingmen/JM0305/2017	16	Q	E	D	G	R	G	G	R	E	I	D
A/Chicken/China/355/2017	16	Q	E	D	G	R	G	G	R	N	I	D
A/Chicken/China/384/2017	16	Q	E	D	G	R	G	G	R	N	I	D
A/Beijing/1/2017	16	Q	G	D	G	H	G	G	R	N	I	D
A/Chicken/Fujian/A1/2017	16	Q	E	D	G	R	G	G	R	N	I	D
A/Chicken/Shanghai/0710-9/2017	16	Q	E	D	G	R	G	G	R	S	I	D
A/Chicken/Shanghai/0710-10/2017	16	Q	E	D	G	R	G	G	R	S	I	D
A/Chicken/China/728/2017	16	Q	E	D	G	R	G	G	R	N	I	D
A/Chicken/Shaoguan/zd201603/2017	16	Q	E	D	G	R	G	G	R	S	I	D
A/Chicken/Anhui/AH450/2017	16	Q	E	D	G	R	G	G	R	N	I	D
A/Chicken/Anhui/LH66/2017	16	Q	E	D	G	R	G	G	R	D	I	D
A/Chicken/Jiangsu/TM306/2017	16	Q	E	D	G	Q	G	G	R	N	I	D
A/Chicken/Shanghai/1127-30/2017	16	Q	E	D	G	R	G	G	R	D	I	D
A/Chicken/Shanghai/1127-35/2017	16	Q	E	D	G	R	G	G	R	D	I	D
A/Chicken/China/CK76/2017	16	Q	E	D	G	R	G	G	R	N	V	D
A/Chicken/Jiangsu/TM314/2017	16	Q	E	D	G	R	G	G	I	N	I	D
A/Chicken/Shandong/WF75/2017	16	Q	E	D	D	R	G	G	R	N	I	D
A/Chicken/China/93/2017	16	Q	E	D	G	R	G	G	R	N	I	D
A/Chicken/Jiangsu/YZLH103/2017	16	Q	E	D	G	R	G	G	R	S	I	D
A/Chicken/Jiangsu/27#/2017	16	Q	E	D	G	R	G	G	R	S	I	D
A/Chicken/Xuancheng/01/2018	16	Q	E	D	G	R	G	G	R	S	I	D
A/Chicken/Shanghai/10/2018	16	Q	E	D	N	R	G	G	R	N	I	D
A/Chicken/Shanghai/02/2018	16	Q	E	D	G	R	G	G	R	S	I	D
A/Chicken/Shanghai/06/2018	16	Q	E	D	G	R	G	G	R	S	I	D
A/Chicken/Shanghai/11/2018	16	Q	E	D	N	R	G	G	R	N	I	D
A/Chicken/Jiangsu/1812104/2018	16	Q	E	D	G	R	G	G	R	S	I	D
A/Duck/China/D4/2018	16	Q	E	D	G	R	G	G	R	G	I	D
A/Chicken/China/C7/2018	16	Q	E	D	G	R	G	G	R	G	I	D
A/environment-air/Kunshan/NIOSH-BL53/2018	16	Q	E	D	G	R	G	G	R	S	I	D
A/Chicken/Shandong/6F/2019	16	Q	E	D	N	R	G	G	R	N	I	D
A/Chicken/Shandong/FQ2/2019	16	Q	E	D	G	R	G	G	K	G	I	D
A/Chicken/China/63/2019	16	Q	E	D	G	R	G	G	R	G	I	D
A/Chicken/China/71/2019	16	Q	E	D	G	R	G	G	R	S	I	D
A/Chicken/Jiangsu/TM445/2019	16	Q	E	D	G	R	G	G	R	S	I	D
A/Chicken/Shandong/SDLH111/2019	16	Q	E	D	N	R	G	G	R	T	I	D
A/Chicken/Anhui/AHGD9/2019	16	Q	E	D	G	Q	G	G	R	N	I	D
A/Chicken/China/1101/2019	16	Q	E	D	G	R	G	G	R	N	I	D
A/Chicken/China/1102/2019	16	Q	E	D	G	R	G	G	R	N	I	D
A/Chicken/China/1104/2019	16	Q	E	D	G	R	G	G	R	S	I	D
A/Chicken/Jiangsu/0123/2020	16	Q	E	D	G	R	G	G	R	R	I	D
A/Chicken/Zhejiang/1257/2020	16	Q	E	D	G	R	G	G	R	N	I	D
A/Chicken/Jiangsu/384/2020	16	Q	E	D	G	R	G	G	R	N	I	D
