# Supplementary material for: Emergence of a new designated clade 16 with significant antigenic drift in hemagglutinin gene of H9N2 subtype avian influenza virus in eastern China
Source: Emerg Microbes Infect. 2023 Aug 28;12(2):2249558. doi: 10.1080/22221751.2023.2249558 (PMC10467529; doi:10.1080/22221751.2023.2249558)
Supplement: Supplemental Material [file TEMI_A_2249558_SM1619.xlsx]

## Sheet: Supplementary Table S5
Name	MDS1	MDS2	Group	Clade	Year
A/Chicken/Shanghai/F/1998(F98)	0.555978	1.51575	1	5	1998
A/chicken/Shanghai/7/2001(SH7)	-0.268854	0.747776	1	12	2001
A/chicken/Shanghai/14/2001(SH14)	1.80263	2.12525	1	5	2001
A/Chicken/Zhejiang/JX-1/2010(JX1)	1.23421	0.660659	1	15	2010
A/chicken/Jiangsu/WJ4/2010(WJ4)	2.06394	1.32395	1	15	2010
A/chicken/Jiangsu/JT34/2011(JT34)	1.34766	0.603563	1	15	2011
A/chicken/Jiangsu/WJ57/2012(WJ57)	0.346615	-0.293241	2	15	2012
A/chicken/Shandong/SDL32/2012(SDL32)	1.38995	0.747554	1	15	2012
A/chicken/Zhejiang/JX36/2012(JX36)	1.39466	0.854305	1	15	2012
A/Chicken/Eastern China/SDKD1/2015(SDKD1)	-3.62622	-1.77413	3	16	2015
A/Chicken/Eastern China/AH320/2015(AH320)	-2.96643	-1.44589	3	16	2016
A/Chicken/Jiangsu/XZ26/2011(XZ26)	1.03728	1.44253	1	15	2011
A/chicken/Henan/01/2009(HeN131)	-0.905067	-0.65789	2	15	2009
A/Chicken/Jiangsu/07/2009(LHM091212)	-0.401435	0.423535	1	15	2009
A/chicken/Zhejiang/JX-J/2010(JX-J)	0.106096	0.762952	1	15	2010
A/Chicken/Jiangsu/SQ68-2/2011(SQ68)	0.359383	0.818642	1	15	2011
A/chicken/Jiangsu/WJ19/2011(WJ19)	-0.801048	-0.34039	1	15	2011
A/chicken/Jiangsu/TM118/2014(TM118)	-3.16826	-1.36364	3	16	2014
A/chicken/Jiangsu/WJ141/2014(WJ141)	-2.48677	-2.17192	3	16	2014
A/chicken/Shandong/GC510/2015(GC510)	0.79629	0.920399	1	15	2015
A/Chicken/Jiangsu/TM184/2015(TM184)	-2.767	-3.4274	3	16	2015
A/chicken/Jiangsu/27#/2017(27#)	-0.423073	-2.55447	2	16	2018
A/Chicken/Jiangsu/YZLH103/2017(YZLH103)	-1.23716	-3.53084	2	16	2017
A/chicken/Anhui/AH463/2017(AH463)	0.573776	1.07558	1	15	2017
A/Chicken/Shandong/Youb2016YB2/2016(YB2)	1.92049	1.43183	1	15	2016
A/Chicken/Shandong/Youb2016SD3/2016(SD3)	-0.012715	0.438628	1	15	2016
A/Chicken/Fujian/A1/2017(A1)	-2.7632	-2.12131	3	16	2017
A/Chicken/Jiangxi/JX172/2017(JX172)	1.29696	1.34031	1	15	2017
A/Chicken/Jiangsu/TM348/2018(TM348)	0.475126	0.759993	1	15	2018
A/Chicken/Shandong/SDL274/2018(SDL274)	1.48715	1.37865	1	15	2018
A/Chicken/Jiangsu/1812104/2018(1812104)	-1.40288	-2.6444	2	16	2018
A/Chicken/Jiangsu/190180/2019(190180)	-2.01778	-1.40396	3	16	2019
A/Chicken/Shandong/1/2000(Ck/SD/1/00)	-1.30336	-0.847458	3	5	2000
A/Chicken/Shanghai/1/01(Ck/SH/1/01)	-0.316728	0.581862	1	12	2001
A/Chicken/Shanghai/3/01(Ck/SH/3/02)	-0.37679	-0.0558442	1	14	2002
A/Chicken/Henan/1/2007(Ck/HN/01/07)	1.30846	-0.461028	2	15	2007
A/Chicken/Zhejiang/1/2008(Ck/ZJ/01/08)	1.5609	-0.422546	2	15	2008
A/Chicken/Guangdong/2/2008(Ck/GD/02/08)	0.190055	-1.80881	2	15	2008
A/Chicken/Guangdong/1/2008(Ck/GD/01/08)	0.719059	-1.06297	2	15	2008
A/Chicken/Shandong/07/2009(Ck/SD/07/09)	0.482875	-1.80982	2	15	2009
A/Chicken/Fujian/1/2009(Ck/FJ/01/09)	0.993444	-1.36536	2	15	2009
A/Chicken/Henan/4/2009(Ck/HN/04/09)	0.617302	-1.29203	2	15	2009
A/Chicken/Henan/7/2009(Ck/HN/07/09)	0.719059	-1.06297	2	15	2009
A/Chicken/Jiangsu/WJ1/2010(Ck/JS/WJl/10)	1.3726	-0.803318	2	15	2010
A/Chicken/Jiangsu/JT7/2011(Ck/JS/JT7/11)	1.10441	-2.46014	2	15	2011
A/Chicken/Zhejiang/JX10/2011(Ck/ZJ/JX10/11)	1.56828	-0.860592	2	15	2011
A/Chicken/Jiangsu/JT21/2011(Ck/JS/JT21/11)	0.92937	-1.44321	2	15	2011
A/Chicken/Jiangsu/WJ8/2011(Ck/JS/WJ8/11)	1.30419	-1.56632	2	15	2011
A/Chicken/Jiangsu/WJ36/2011(Ck/JS/WJ36/11)	0.626766	-1.556	2	15	2011
A/Chicken/Zhejiang/JX35/2011(Ck/ZJ/JX35/11)	0.719059	-1.06297	2	15	2011
A/Chicken/Anhui/1/2011(Ck/AH/l/11)	1.10233	-2.10539	2	15	2011
A/Chicken/Shandong/1/2011(Ck/SD/l/11)	1.04445	-1.06653	2	15	2011
A/Chicken/Jiangsu/WJ56/2012(Ck/JS/WJ56/12)	0.953236	-1.00133	2	15	2012
A/Chicken/Jiangsu/XZ57/2012(Ck/JS/XZ57/12)	0.779583	-1.31184	2	15	2012
A/Chicken/Shandong/SDL39/2012(Ck/SD/SDL39/12)	0.87174	-1.92615	2	15	2012
A/Chicken/Jiangsu/XZ54/2013(Ck/JS/XZ54/12)	1.42304	-1.03189	2	15	2013
A/Chicken/Jiangsu/XZ25/2012(Ck/JS/XZ25/12)	1.40484	-0.850898	2	15	2012
A/Chicken/Jiangsu/WJ58/2012(Ck/JS/WJ58/12)	0.953236	-1.00133	2	15	2012
A/Chicken/Jiangsu/XZ55/2012(Ck/JS/XZ55/12)	1.41601	-0.999271	2	15	2012
A/chicken/Shandong/1/2003(Rizhao1)	0.432552	-0.156507	1	12	2003
A/Achicken/Anhui/02/2008(QD10)	-0.949815	0.41737	1	14	2008
A/chicken/Jiangsu/WJ10/2011(WJ10)	-0.727743	0.47552	1	15	2011
A/chicken/Zhejiang/JX66/2014(JX66)	-2.00122	-1.1071	3	15	2014
A/chicken/Fujian/FJ2014/2014(FJ2014)	-0.644619	0.77271	1	15	2014
A/chicken/Jiangsu/TM185/2015(TM185)	-3.8986	-2.49534	3	16	2015
A/chicken/Jiangsu/JL4/2015(JL4)	-1.05766	-0.00292512	1	15	2015
A/chicken/Jiangsu/JT128/2016(JT128)	-2.81661	-3.28949	3	16	2016
A/Chicken/Jiangsu/CZJH1/2019(CZJH1)	-2.19046	3.11213	1	15	2019
A/Chicken/Jiangsu/XZ482/2019(XZ482)	-1.17936	2.72254	1	15	2019
A/Chicken/Jiangsu/0123/2020(0123)	-3.28535	-0.390985	3	16	2020
A/Chicken/Jiangsu/TM445/2019(TM445)	-4.29026	1.99346	3	16	2019
A/Chicken/Shandong/SDLH111/2019(SDLH111)	-4.67517	2.23298	3	16	2019
A/Chicken/Zhejiang/1257/2020(1257)	-5.01387	1.50015	3	16	2020
A/Chicken/Jiangsu/384/2020(384)	-4.78362	1.50771	3	16	2020
A/Chicken/Anhui/AHGD9/2019(AHGD9)	-3.44977	2.19367	3	16	2019
