# Supplementary material for: Emergence of a new designated clade 16 with significant antigenic drift in hemagglutinin gene of H9N2 subtype avian influenza virus in eastern China
Source: Emerg Microbes Infect. 2023 Aug 28;12(2):2249558. doi: 10.1080/22221751.2023.2249558 (PMC10467529; doi:10.1080/22221751.2023.2249558)
Supplement: Supplemental Material [file TEMI_A_2249558_SM1545.xlsx]

## Sheet: Supplementary Table S4
	F98	SH7	WJ57	TM118	WJ141	SDKD1	AH320	27#	YZLH103	AH463	YB2	SD3	A1	JX172	Ck/SD/1/00	Ck/JS/1/01	Ck/SH/3/02	Ck/SD/07/09	Ck/ZJ/JXl/10	Ck/SD/1/11	CZJH1	XZ482	123	TM445	SDLH111	1257	384	AHGD9
A/Chicken/Shanghai/F/1998(F98)	3225.4	640	1280	226.274	160	40	40	40	80	1280	320	640	10	320	2560	2560	2560	1280	1280	640	*	*	*	*	*	*	*	*
A/chicken/Shanghai/7/2001(SH7)	4063.75	1810.19	2560	320	160	113.137	160	80	80	2560	1280	1280	20	640	5120	5120	10240	640	1280	1280	*	*	*	*	*	*	*	*
A/chicken/Shanghai/14/2001(SH14)	1280	226.274	905.097	56.5685	40	40	40	10	20	640	160	320	10	320	*	*	*	*	*	*	*	*	*	*	*	*	*	*
A/Chicken/Zhejiang/JX-1/2010(JX1)	905.097	640	1810.19	320	160	40	40	80	80	1280	320	640	20	320	640	1280	1280	2560	5120	2560	*	*	*	*	*	*	*	*
A/chicken/Jiangsu/WJ4/2010(WJ4)	640	320	1810.19	80	40	20	20	40	40	640	320	320	10	160	320	640	1280	5120	2560	2560	*	*	*	*	*	*	*	*
A/chicken/Jiangsu/JT34/2011(JT34)	905.097	320	3620.39	320	160	40	40	80	80	1280	320	640	20	640	640	640	640	5120	5120	5120	*	*	*	*	*	*	*	*
A/chicken/Jiangsu/WJ57/2012(WJ57)	1612.7	640	4063.75	320	160	160	226.274	80	160	2560	640	1280	640	640	640	640	640	2560	2560	2560	*	*	*	*	*	*	*	*
A/chicken/Shandong/SDL32/2012(SDL32)	640	640	1810.19	320	160	40	40	80	80	1280	320	640	20	320	640	640	640	2560	2560	2560	*	*	*	*	*	*	*	*
A/chicken/Zhejiang/JX36/2012(JX36)	452.548	320	1810.19	160	80	40	80	80	80	640	320	640	40	320	640	640	1280	2560	2560	2560	*	*	*	*	*	*	*	*
A/Chicken/Eastern China/SDKD1/2015(SDKD1)	160	80	320	2560	1280	1810.19	1810.19	160	160	640	40	320	320	160	*	*	*	*	*	*	*	*	*	*	*	*	*	*
A/Chicken/Eastern China/AH320/2015(AH320)	160	80	452.548	3620.39	1280	905.097	2560	320	160	640	160	640	160	640	*	*	*	*	*	*	*	*	*	*	*	*	*	*
A/Chicken/Jiangsu/XZ26/2011(XZ26)	1280	320	2560	160	160	20	40	40	40	2560	320	640	20	320	*	*	*	*	*	*	*	*	*	*	*	*	*	*
A/chicken/Henan/01/2009(HeN131)	2560	1280	2560	640	640	320	320	640	640	2560	1280	1280	320	640	*	*	*	*	*	*	*	*	*	*	*	*	*	*
A/Chicken/Jiangsu/07/2009(LHM091212)	2560	640	2560	640	320	160	160	160	160	2560	1280	1280	80	640	*	*	*	*	*	*	*	*	*	*	*	*	*	*
A/chicken/Zhejiang/JX-J/2010(JX-J)	2560	640	2560	640	160	40	80	80	160	2560	1280	1280	40	640	*	*	*	*	*	*	*	*	*	*	*	*	*	*
A/Chicken/Jiangsu/SQ68-2/2011(SQ68)	5120	1280	2560	160	160	80	80	80	80	2560	1280	1280	20	640	*	*	*	*	*	*	*	*	*	*	*	*	*	*
A/chicken/Jiangsu/WJ19/2011(WJ19)	5120	2560	2560	1280	640	320	320	640	320	2560	1280	2560	320	1280	*	*	*	*	*	*	*	*	*	*	*	*	*	*
A/chicken/Jiangsu/TM118/2014(TM118)	320	160	640	5120	2560	640	640	160	160	320	160	320	320	160	*	*	*	*	*	*	*	*	*	*	*	*	*	*
A/chicken/Jiangsu/WJ141/2014(WJ141)	320	80	320	2560	5120	320	640	320	320	640	160	640	640	160	*	*	*	*	*	*	*	*	*	*	*	*	*	*
A/chicken/Shandong/GC510/2015(GC510)	1280	320	1280	320	160	40	80	160	80	1280	640	640	20	320	*	*	*	*	*	*	*	*	*	*	*	*	*	*
A/Chicken/Jiangsu/TM184/2015(TM184)	160	80	160	640	5120	160	640	160	160	320	40	320	160	160	*	*	*	*	*	*	*	*	*	*	*	*	*	*
A/chicken/Jiangsu/27#/2017(27#)	640	160	640	320	320	80	320	1280	160	320	320	320	80	320	*	*	*	*	*	*	*	*	*	*	*	*	*	*
A/Chicken/Jiangsu/YZLH103/2017(YZLH103)	80	80	160	640	640	80	320	1280	320	640	40	320	160	160	*	*	*	*	*	*	*	*	*	*	*	*	*	*
A/chicken/Anhui/AH463/2017(AH463)	2560	640	2560	320	160	40	40	80	80	2560	640	640	20	640	*	*	*	*	*	*	*	*	*	*	*	*	*	*
A/Chicken/Shandong/Youb2016YB2/2016(YB2)	640	320	1280	80	80	10	20	40	20	640	640	320	20	320	*	*	*	*	*	*	*	*	*	*	*	*	*	*
A/Chicken/Shandong/Youb2016SD3/2016(SD3)	2560	640	2560	320	320	80	80	160	160	2560	1280	1280	80	640	*	*	*	*	*	*	*	*	*	*	*	*	*	*
A/Chicken/Fujian/A1/2017(A1)	160	160	640	2560	2560	640	2560	640	320	640	40	320	320	320	*	*	*	*	*	*	*	*	*	*	*	*	*	*
A/Chicken/Jiangxi/JX172/2017(JX172)	1280	320	1280	160	80	20	80	80	20	1280	320	640	20	320	*	*	*	*	*	*	*	*	*	*	*	*	*	*
A/Chicken/Jiangsu/TM348/2018(TM348)	1280	640	2560	320	160	80	80	80	80	2560	640	640	40	640	*	*	*	*	*	*	*	*	*	*	*	*	*	*
A/Chicken/Shandong/SDL274/2018(SDL274)	640	160	1280	160	80	10	40	80	80	640	640	640	10	320	*	*	*	*	*	*	*	*	*	*	*	*	*	*
A/Chicken/Jiangsu/1812104/2018(1812104)	160	320	320	1280	640	320	640	1280	320	640	80	320	320	320	*	*	*	*	*	*	*	*	*	*	*	*	*	*
A/Chicken/Jiangsu/190180/2019(190180)	640	640	640	2560	1280	640	640	320	320	640	320	640	640	320	*	*	*	*	*	*	*	*	*	*	*	*	*	*
A/Chicken/Shandong/1/2000(Ck/SD/1/00)	2560	640	*	*	*	*	*	*	*	*	*	*	*	*	5120	2560	640	640	640	640	*	*	*	*	*	*	*	*
A/Chicken/Shanghai/1/01(Ck/SH/1/01)	2560	1280	*	*	*	*	*	*	*	*	*	*	*	*	2560	2560	5120	640	1280	1280	*	*	*	*	*	*	*	*
A/Chicken/Shanghai/3/01(Ck/SH/3/02)	1280	1280	*	*	*	*	*	*	*	*	*	*	*	*	2560	5120	5120	1280	1280	1280	*	*	*	*	*	*	*	*
A/Chicken/Henan/1/2007(Ck/HN/01/07)	640	2560	*	*	*	*	*	*	*	*	*	*	*	*	1280	1280	1280	5120	5120	5120	*	*	*	*	*	*	*	*
A/Chicken/Zhejiang/1/2008(Ck/ZJ/01/08)	1280	5120	*	*	*	*	*	*	*	*	*	*	*	*	1280	1280	1280	10240	5120	10240	*	*	*	*	*	*	*	*
A/Chicken/Guangdong/2/2008(Ck/GD/02/08)	320	2560	*	*	*	*	*	*	*	*	*	*	*	*	1280	1280	1280	1280	1280	1280	*	*	*	*	*	*	*	*
A/Chicken/Guangdong/1/2008(Ck/GD/01/08)	640	2560	*	*	*	*	*	*	*	*	*	*	*	*	1280	1280	1280	2560	2560	2560	*	*	*	*	*	*	*	*
A/Chicken/Shandong/07/2009(Ck/SD/07/09)	160	1280	*	*	*	*	*	*	*	*	*	*	*	*	1280	1280	1280	5120	1280	1280	*	*	*	*	*	*	*	*
A/Chicken/Fujian/1/2009(Ck/FJ/01/09)	640	2560	*	*	*	*	*	*	*	*	*	*	*	*	640	640	1280	2560	2560	2560	*	*	*	*	*	*	*	*
A/Chicken/Henan/4/2009(Ck/HN/04/09)	1280	2560	*	*	*	*	*	*	*	*	*	*	*	*	1280	640	640	1280	5120	1280	*	*	*	*	*	*	*	*
A/Chicken/Henan/7/2009(Ck/HN/07/09)	640	2560	*	*	*	*	*	*	*	*	*	*	*	*	1280	1280	1280	2560	2560	2560	*	*	*	*	*	*	*	*
A/Chicken/Jiangsu/WJ1/2010(Ck/JS/WJl/10)	1280	5120	*	*	*	*	*	*	*	*	*	*	*	*	640	1280	1280	5120	2560	5120	*	*	*	*	*	*	*	*
A/Chicken/Jiangsu/JT7/2011(Ck/JS/JT7/11)	160	2560	*	*	*	*	*	*	*	*	*	*	*	*	320	640	640	1280	2560	1280	*	*	*	*	*	*	*	*
A/Chicken/Zhejiang/JX10/2011(Ck/ZJ/JX10/11)	640	5120	*	*	*	*	*	*	*	*	*	*	*	*	1280	640	640	5120	5120	5120	*	*	*	*	*	*	*	*
A/Chicken/Jiangsu/JT21/2011(Ck/JS/JT21/11)	320	2560	*	*	*	*	*	*	*	*	*	*	*	*	640	1280	1280	2560	2560	2560	*	*	*	*	*	*	*	*
A/Chicken/Jiangsu/WJ8/2011(Ck/JS/WJ8/11)	320	5120	*	*	*	*	*	*	*	*	*	*	*	*	640	640	1280	2560	2560	2560	*	*	*	*	*	*	*	*
A/Chicken/Jiangsu/WJ36/2011(Ck/JS/WJ36/11)	320	2560	*	*	*	*	*	*	*	*	*	*	*	*	1280	1280	1280	2560	1280	2560	*	*	*	*	*	*	*	*
A/Chicken/Zhejiang/JX35/2011(Ck/ZJ/JX35/11)	640	2560	*	*	*	*	*	*	*	*	*	*	*	*	1280	1280	1280	2560	2560	2560	*	*	*	*	*	*	*	*
A/Chicken/Anhui/1/2011(Ck/AH/l/11)	160	1280	*	*	*	*	*	*	*	*	*	*	*	*	320	640	1280	5120	2560	1280	*	*	*	*	*	*	*	*
A/Chicken/Shandong/1/2011(Ck/SD/l/11)	640	2560	*	*	*	*	*	*	*	*	*	*	*	*	1280	1280	640	2560	2560	5120	*	*	*	*	*	*	*	*
A/Chicken/Jiangsu/WJ56/2012(Ck/JS/WJ56/12)	320	2560	*	*	*	*	*	*	*	*	*	*	*	*	1280	1280	1280	2560	5120	2560	*	*	*	*	*	*	*	*
A/Chicken/Jiangsu/XZ57/2012(Ck/JS/XZ57/12)	320	2560	*	*	*	*	*	*	*	*	*	*	*	*	1280	1280	1280	2560	2560	2560	*	*	*	*	*	*	*	*
A/Chicken/Shandong/SDL39/2012(Ck/SD/SDL39/12)	320	2560	*	*	*	*	*	*	*	*	*	*	*	*	640	640	640	1280	5120	1280	*	*	*	*	*	*	*	*
A/Chicken/Jiangsu/XZ54/2013(Ck/JS/XZ54/12)	640	5120	*	*	*	*	*	*	*	*	*	*	*	*	1280	1280	640	5120	2560	5120	*	*	*	*	*	*	*	*
A/Chicken/Jiangsu/XZ25/2012(Ck/JS/XZ25/12)	320	5120	*	*	*	*	*	*	*	*	*	*	*	*	1280	1280	1280	5120	5120	5120	*	*	*	*	*	*	*	*
A/Chicken/Jiangsu/WJ58/2012(Ck/JS/WJ58/12)	320	2560	*	*	*	*	*	*	*	*	*	*	*	*	1280	1280	1280	2560	5120	2560	*	*	*	*	*	*	*	*
A/Chicken/Jiangsu/XZ55/2012(Ck/JS/XZ55/12)	640	5120	*	*	*	*	*	*	*	*	*	*	*	*	640	1280	640	5120	5120	2560	*	*	*	*	*	*	*	*
A/chicken/Shandong/1/2003(Rizhao1)	1280	320	640	80	*	160	160	*	*	*	*	*	*	*	*	*	*	*	*	*	*	*	*	*	*	*	*	*
A/Achicken/Anhui/02/2008(QD10)	5120	1280	5120	640	*	320	320	*	*	*	*	*	*	*	*	*	*	*	*	*	*	*	*	*	*	*	*	*
A/chicken/Jiangsu/WJ10/2011(WJ10)	5120	320	2560	160	*	320	320	*	*	*	*	*	*	*	*	*	*	*	*	*	*	*	*	*	*	*	*	*
A/chicken/Zhejiang/JX66/2014(JX66)	2560	320	1280	640	*	320	2560	*	*	*	*	*	*	*	*	*	*	*	*	*	*	*	*	*	*	*	*	*
A/chicken/Fujian/FJ2014/2014(FJ2014)	5120	640	5120	320	*	160	320	*	*	*	*	*	*	*	*	*	*	*	*	*	*	*	*	*	*	*	*	*
A/chicken/Jiangsu/TM185/2015(TM185)	160	160	320	2560	*	1280	1280	*	*	*	*	*	*	*	*	*	*	*	*	*	*	*	*	*	*	*	*	*
A/chicken/Jiangsu/JL4/2015(JL4)	2560	640	5120	320	*	320	640	*	*	*	*	*	*	*	*	*	*	*	*	*	*	*	*	*	*	*	*	*
A/chicken/Jiangsu/JT128/2016(JT128)	160	160	320	640	*	320	1280	*	*	*	*	*	*	*	*	*	*	*	*	*	*	*	*	*	*	*	*	*
A/Chicken/Jiangsu/CZJH1/2019(CZJH1)	20480	*	20480	1280	*	*	*	*	*	*	*	*	*	*	*	*	*	*	*	*	10240	10240	1280	640	2560	1280	1280	1280
A/Chicken/Jiangsu/XZ482/2019(XZ482)	10240	*	20480	640	*	*	*	*	*	*	*	*	*	*	*	*	*	*	*	*	5120	2560	1280	320	1280	640	640	640
A/Chicken/Jiangsu/0123/2020(0123)	1280	*	1280	2560	*	*	*	*	*	*	*	*	*	*	*	*	*	*	*	*	1280	320	20480	320	1280	2560	2560	2560
A/Chicken/Jiangsu/TM445/2019(TM445)	5120	*	10240	40960	*	*	*	*	*	*	*	*	*	*	*	*	*	*	*	*	2560	1280	2560	1280	10240	10240	10240	5120
A/Chicken/Shandong/SDLH111/2019(SDLH111)	5120	*	5120	20480	*	*	*	*	*	*	*	*	*	*	*	*	*	*	*	*	1280	640	2560	640	10240	10240	5120	2560
A/Chicken/Zhejiang/1257/2020(1257)	2560	*	2560	40960	*	*	*	*	*	*	*	*	*	*	*	*	*	*	*	*	2560	640	2560	1280	2560	20480	20480	2560
A/Chicken/Jiangsu/384/2020(384)	2560	*	5120	40960	*	*	*	*	*	*	*	*	*	*	*	*	*	*	*	*	2560	640	5120	640	5120	20480	10240	2560
A/Chicken/Anhui/AHGD9/2019(AHGD9)	10240	*	20480	20480	*	*	*	*	*	*	*	*	*	*	*	*	*	*	*	*	2560	5120	2560	1280	2560	5120	5120	5120
