# Supplementary material for: Emergence of a new designated clade 16 with significant antigenic drift in hemagglutinin gene of H9N2 subtype avian influenza virus in eastern China
Source: Emerg Microbes Infect. 2023 Aug 28;12(2):2249558. doi: 10.1080/22221751.2023.2249558 (PMC10467529; doi:10.1080/22221751.2023.2249558)
Supplement: Supplemental Material [file TEMI_A_2249558_SM1452.xlsx]

## Sheet: Sheet1
Year	Clade	Counts	Proporation
2010	Clade15	33	100
2010	Clade16	0	0
2011	Clade15	53	100
2011	Clade16	0	0
2012	Clade15	60	0.952381
2012	Clade16	3	0.047619
2013	Clade15	81	0.413265
2013	Clade16	115	0.586735
2014	Clade15	15	0.180723
2014	Clade16	68	0.819277
2015	Clade15	5	0.128205
2015	Clade16	34	0.871795
2016	Clade15	12	0.324324
2016	Clade16	25	0.675676
2017	Clade15	11	0.297297
2017	Clade16	26	0.702703
2018	Clade15	5	0.357143
2018	Clade16	9	0.642857
2019	Clade15	11	0.5
2019	Clade16	11	0.5
2020	Clade15	1	0.25
2020	Clade16	3	0.75
		581
