# Supplementary material for: Emergence of a new designated clade 16 with significant antigenic drift in hemagglutinin gene of H9N2 subtype avian influenza virus in eastern China
Source: Emerg Microbes Infect. 2023 Aug 28;12(2):2249558. doi: 10.1080/22221751.2023.2249558 (PMC10467529; doi:10.1080/22221751.2023.2249558)
Supplement: Supplemental Material [file TEMI_A_2249558_SM1332.xlsx]

## Sheet: Sheet1
Accession	Isolate_Name	Host	Region	Isolate_Date	Clade
EPI5891	A/Chicken/Hong_Kong/739/1994	Chicken	Hong Kong	1994-06-15	1
AF156380	A/Chicken/Beijing/1/1994	Chicken	Beijing	1994-06-15	5
AF508574	A/Quail/Shanghai/8/1996	Quail	Shanghai	1996-06-15	12
KF188265	A/Duck/Hong_Kong/Y439/1997	Duck	Hongkong	1997-06-15	2
KY785896	A/Quail/Hong_Kong/G1/1997	Quail	Hong Kong	1997-06-15	4
EPI5879	A/Chicken/Hong_Kong/G9/1997	Chicken	Hong Kong	1997-06-15	7
EPI9951	A/Chicken/Sichuan/5/1997	Chicken	Sichuan	1997-06-15	8
AF156376	A/Duck/Hong_Kong/Y280/1997	Duck	Hong Kong	1997-06-15	11
AF461532	A/Chicken/Shanghai/F/1998	Chicken	Shanghai	1998-06-15	5
LC431164	A/Swine/Hong_Kong/10/1998	Swine	Hong Kong	1998-06-15	6
CY006021	A/Wild_Duck/Nanchang/2-0480/2000	Wild Duck	Jiangxi	2000-02-17	13
FJ793404	A/Chicken/Shandong/1/2000	Chicken	Shandong	2000-06-15	5
EF154912	A/quail/Shantou/2061/2000	Quail	Guangdong	2000-06-15	3
CY024600	A/Chicken/Shantou/1579/2000	Chicken	Guangdong	2000-06-15	15
EPI103309	A/Chicken/China/Guangxi17/2000	Chicken	Guangxi	2000-11-20	14
EU753306	A/Chicken/Shanghai/7/2001	Chicken	Shanghai	2001-3-15	12
EU753322	A/Chicken/Shanghai/14/2001	Chicken	Shanghai	2001-06-15	5
EU753290	A/Chicken/Shanghai/1/01	Chicken	Shanghai	2001-06-15	12
KJ162124	A/Chicken/Shanghai/3/01	Chicken	Shanghai	2002-03-20	14
FJ793412	A/Chicken/Shandong/1/2003	Chicken	Shandong	2003-06-15	12
EPI2507956	A/Chicken/Henan/1/2007	Chicken	Henan	2007-06-01	15
FJ581431	A/Chicken/Zhejiang/HJ/2007	Chicken	Zhejiang	2008-06-25	15
KJ426489	A/Chicken/Henan/12/2008	Chicken	Henan	2008-06-11	15
EPI2508048	A/Chicken/Zhejiang/1/2008	Chicken	Zhejiang	2008-06-25	15
EPI2508049	A/Chicken/Guangdong/2/2008	Chicken	Guangdong	2008-06-11	15
EPI2508050	A/Chicken/Guangdong/1/2008	Chicken	Guangdong	2008-06-24	15
EPI2508051	A/AChicken/Anhui/02/2008	Chicken	Anhui	2008-06-21	14
KJ426484	A/Chicken/Henan/01/2009	Chicken	Henan	2009-01-23	15
KJ000702	A/Chicken/Shandong/07/2009	Chicken	Shandong	2009-06-15	15
EPI2508052	A/Chicken/Fujian/1/2009	Chicken	Fujian	2009-06-03	15
EPI2508053	A/Chicken/Henan/4/2009	Chicken	Henan	2009-06-02	15
EPI2508054	A/Chicken/Henan/7/2009	Chicken	Henan	2009-06-16	15
KJ426483	A/Chicken/Jiangsu/07/2009	Chicken	Jiangsu	2010-06-04	15
EPI416580	A/Chicken/Shandong/01/2010	Chicken	Shandong	2010-01-01	15
KC821001	A/Chicken/Shandong/sd01/2010	Chicken	Shandong	2010-01-01	15
EPI315690	A/Chicken/Jiangsu/Q3/2010	Chicken	Jiangsu	2010-02-01	15
EPI416612	A/Chicken/Shandong/02/2010	Chicken	Shandong	2010-02-01	14
KC821010	A/Chicken/Shandong/sd02/2010	Chicken	Shandong	2010-02-01	15
EPI315691	A/Chicken/Zhejiang/Q1D4/2010	Chicken	Zhejiang	2010-02-01	15
KM113265	A/Chicken/Yunnan/C1212/2010	Chicken	Yunnan	2010-03-20	15
KM113257	A/Chicken/Zhejiang/C1219/2010	Chicken	Zhejiang	2010-03-20	15
KC821006	A/Chicken/Hebei/fx05/2010	Chicken	Hebei	2010-05-01	15
EPI416620	A/Chicken/Shandong/03/2010	Chicken	Shandong	2010-05-01	15
EPI416636	A/Chicken/Shandong/BD/2010	Chicken	Shandong	2010-05-01	15
KF768203	A/Chinese_francolin/Guangxi/B7/2010	Chinese Francolin	Guangxi	2010-05-10	4
EPI672868	A/Chicken/Shandong/Li-2/2010	Chicken	Shandong	2010-05-11	15
EPI610347	A/Chicken/Guangxi/067C4/2010	Chicken	Guangxi	2010-05-25	15
KC821002	A/Chicken/Shandong/06/2010	Chicken	Shandong	2010-06-01	15
EPI529228	A/Chicken/Shanghai/A/2010	Chicken	Shanghai	2010-06-01	15
EPI610269	A/Chicken/Guangxi/066C10/2010	Chicken	Guangxi	2010-06-10	15
EPI2508055	A/Chicken/Zhejiang/JX-1/2010	Chicken	Zhejiang	2010-06-04	15
EPI2508056	A/Chicken/Jiangsu/WJ4/2010	Chicken	Jiangsu	2010-06-06	15
EPI2508057	A/Chicken/Zhejiang/JX-J/2010	Chicken	Zhejiang	2010-06-10	15
EPI2508058	A/Chicken/Jiangsu/WJ1/2010	Chicken	Jiangsu	2010-06-13	15
KF259123	A/Chicken/Hong_Kong/CRA45/2010	Chicken	Hong Kong	2010-06-15	12
EPI529229	A/Chicken/Shanghai/B/2010	Chicken	Shanghai	2010-08-01	12
KM113169	A/Duck/Guangdong/C3204/2010	Duck	Guangdong	2010-09-20	12
KM113177	A/Chicken/Zhejiang/C3188/2010	Chicken	Zhejiang	2010-09-20	15
KC821008	A/Chicken/Shandong/10/2010	Chicken	Shandong	2010-10-01	15
KC821005	A/Chicken/Beijing/HD/2010	Chicken	Beijing	2010-11-01	15
KC821011	A/Chicken/Hebei/ZR/2010	Chicken	Hebei	2010-11-01	15
KC821003	A/Chicken/Shandong/11/2010	Chicken	Shandong	2010-11-01	15
KC821012	A/Chicken/Hebei/YT/2010	Chicken	Hebei	2010-12-01	15
KC821007	A/Chicken/Jiangsu/TS/2010	Chicken	Jiangsu	2010-12-01	15
EPI569613	A/Chicken/Shandong/B1/2010	Chicken	Shandong	2010-12-01	15
KC821004	A/Chicken/Shandong/HL/2010	Chicken	Shandong	2010-12-01	15
EPI317181	A/Chicken/China/AH-10-01/2010	Chicken	China	2010-12-02	15
EPI569614	A/Chicken/Beijing/B7/2010	Chicken	Beijing	2010-12-03	15
EPI569615	A/Chicken/Hebei/B5/2010	Chicken	Hebei	2010-12-07	15
KM113121	A/Chicken/Guangxi/C4080/2010	Chicken	Guangxi	2010-12-28	15
KM113129	A/Chicken/Hubei/C4071/2010	Chicken	Hubei	2010-12-28	15
KM113105	A/Chicken/Hunan/C4136/2010	Chicken	Hunan	2010-12-28	12
EPI692191	A/Chicken/Guizhou/6/2011	Ckicken	Guangdong	2011-01-01	12
KC821025	A/Chicken/Guangdong/01/2011	Chicken	Guangdong	2011-01-01	12
EPI569609	A/Chicken/Jiangsu/SQ79/2011	Chicken	Jiangsu	2011-01-18	15
EPI569610	A/Chicken/Jiangsu/B20/2011	Chicken	Jiangsu	2011-01-21	15
EPI610336	A/Chicken/Fujian/FZ02/2011	Chicken	Fujian	2011-02-01	15
EPI569608	A/Chicken/Shandong/B2/2011	Chicken	Shandong	2011-02-01	15
KC821013	A/Chicken/Shandong/02/2011	Chicken	Shandong	2011-02-01	15
KC821026	A/Chicken/Sichuan/02/2011	Chicken	Sichuan	2011-02-01	15
EPI339771	A/Chicken/Shandong/WG18/2011	Chicken	Shandong	2011-03-01	15
KC821014	A/Chicken/Shandong/03/2011	Chicken	Shandong	2011-03-01	15
EPI351695	A/Chicken/Zhejiang/329/2011	Chicken	Zhejiang	2011-03-01	15
EPI2508108	A/Chicken/Jiangsu/JT34/2011	Chicken	Jiangsu	2011-03-02	15
EPI1155540	A/Chicken/Jiangsu/JT12/2011	Chicken	Jiangsu	2011-03-18	15
KM113241	A/Chicken/Chongqing/C1258/2011	Chicken	Chongqing	2011-03-20	15
KM113289	A/Chicken/Guangdong/C1122/2011	Chicken	Guangdong	2011-03-20	12
KM113281	A/Duck/Hubei/C1146/2011	Duck	Hubei	2011-03-20	15
KM113305	A/Chicken/Zhejiang/C1083/2011	Chicken	Zhejiang	2011-03-20	15
EPI1155549	A/Chicken/Shandong/C9QH/2011	Chicken	Shandong	2011-04-20	15
EPI1155560	A/Chicken/Shandong/C9YT/2011	Chicken	Shandong	2011-05-23	15
EPI341713	A/Chicken/Guangdong/ZHJ/2011	Chicken	Guangdong	2011-06-01	12
EPI529230	A/Chicken/Shanghai/C/2011	Chicken	Shanghai	2011-06-01	15
EPI351696	A/Chicken/Zhejiang/607/2011	Chicken	Zhejiang	2011-06-01	15
EPI351697	A/Chicken/Zhejiang/611/2011	Chicken	Zhejiang	2011-06-01	15
EPI2508059	A/Chicken/Jiangsu/SQ68-2/2011	Chicken	Jiangsu	2011-06-09	15
EPI2508060	A/Chicken/Jiangsu/WJ19/2011	Chicken	Jiangsu	2011-06-04	15
EPI2508061	A/Chicken/Jiangsu/XZ26/2011	Chicken	Jiangsu	2011-06-12	15
EPI2508062	A/Chicken/Jiangsu/JT7/2011	Chicken	Jiangsu	2011-06-11	15
EPI2508063	A/Chicken/Zhejiang/JX10/2011	Chicken	Zhejiang	2011-06-02	15
EPI2508064	A/Chicken/Jiangsu/JT21/2011	Chicken	Jiangsu	2011-06-19	15
EPI2508065	A/Chicken/Jiangsu/WJ8/2011	Chicken	Jiangsu	2011-06-24	15
EPI2508066	A/Chicken/Jiangsu/WJ36/2011	Chicken	Jiangsu	2011-06-28	15
EPI2508067	A/Chicken/Zhejiang/JX35/2011	Chicken	Zhejiang	2011-06-15	15
EPI2508068	A/Chicken/Anhui/1/2011	Chicken	Anhui	2011-06-03	15
EPI2508069	A/Chicken/Shandong/1/2011	Chicken	Shandong	2011-06-16	15
EPI2508070	A/Chicken/Jiangsu/WJ10/2011	Chicken	Jiangsu	2011-06-27	15
EPI2508071	A/Chicken/Jiangsu/WJ25/2011	Chicken	Jiangsu	2011-06-25	15
KF259125	A/Chicken/Hong_Kong/NT10/2011	Chicken	Hong Kong	2011-06-15	4
KF259126	A/Chicken/Hong_Kong/TC18/2011	Chicken	Hong Kong	2011-06-15	12
KF259127	A/Chicken/Hong_Kong/YO28/2011	Chicken	Hong Kong	2011-06-15	12
KF259130	A/Chicken/Hong_Kong/NT148W/2011	Chicken	Hong Kong	2011-06-15	4
KF259132	A/Chicken/Hong_Kong/YU250W/2011	Chicken	Hong Kong	2011-06-15	4
KF259134	A/Chicken/Hong_Kong/TSTB32W/2011	Chicken	Hong Kong	2011-06-15	12
KF259135	A/Chicken/Hong_Kong/YO151W/2011	Chicken	Hong Kong	2011-06-15	4
KF259137	A/Chicken/Hong_Kong/CSW445W/2011	Chicken	Hong Kong	2011-06-15	12
KF259138	A/Chicken/Hong_Kong/YU551W/2011	Chicken	Hong Kong	2011-06-15	12
KF259139	A/silkie_Chicken/Hong_Kong/YU595W/2011	Silkie Chicken	Hong Kong	2011-06-15	12
EPI569611	A/Chicken/Jiangsu/YZ4/2011	Chicken	Jiangsu	2011-06-22	15
KM113185	A/Chicken/Jiangsu/C3089/2011	Chicken	Jiangsu	2011-06-25	15
EPI339623	A/Chicken/Chongqing/A52/2011	Chicken	Chongqing	2011-07-01	15
EPI341721	A/Chicken/Guangdong/ZCY/2011	Chicken	Guangdong	2011-07-01	12
EPI529231	A/Chicken/Shanghai/D/2011	Chicken	Shanghai	2011-07-01	15
EPI1159990	A/Chicken/Shandong/196/2011	Chicken	Shandong	2011-09-04	15
KC162234	A/baikal_teal/Xianghai/421/2011	Baikal Teal	Jilin	2011-10-15	2
KF971965	A/wild_waterfowl/Dongting/C2148/2011	Wild Waterfowl	Dongting	2011-11-01	2
KF971949	A/wild_waterfowl/Dongting/C2032/2011	Wild Waterfowl	Dongting	2011-11-01	2
KF971957	A/wild_waterfowl/Dongting/2123/2011	Wild Waterfowl	Dongting	2011-11-01	2
KF971973	A/wild_waterfowl/Dongting/C2149/2011	Wild Waterfowl	Dongting	2011-11-01	2
KF971989	A/wild_waterfowl/Dongting/C2203/2011	Wild Waterfowl	Dongting	2011-11-01	2
KF971997	A/wild_waterfowl/Dongting/C3109_/2011	Wild Waterfowl	Dongting	2011-11-01	2
EPI1575130	A/Chicken/Jiangxi/09/2011	Chicken	Jiangxi	2011-11-01	15
EPI1575138	A/Chicken/Jiangxi/12/2011	Chicken	Jiangxi	2011-11-01	15
EPI1575146	A/Chicken/Jiangxi/13/2011	Chicken	Jiangxi	2011-11-01	15
EPI1575153	A/Chicken/Jiangxi/14/2011	Chicken	Jiangxi	2011-11-01	15
EPI1575161	A/Chicken/Jiangxi/15/2011	Chicken	Jiangxi	2011-11-01	15
EPI1575172	A/Duck/Jiangxi/16/2011	Duck	Jiangxi	2011-11-01	15
EPI1575180	A/Chicken/Jiangxi/17/2011	Chicken	Jiangxi	2011-11-01	15
EPI1575206	A/Chicken/Jiangxi/20/2011	Chicken	Jiangxi	2011-11-01	15
EPI1575223	A/Chicken/Jiangxi/37/2011	Chicken	Jiangxi	2011-11-01	15
EPI1575236	A/Chicken/Jiangxi/40/2011	Chicken	Jiangxi	2011-11-01	15
EPI1575242	A/Chicken/Jiangxi/13Y/2011	Chicken	Jiangxi	2011-11-01	15
EPI1575258	A/Chicken/Jiangxi/69Y/2011	Chicken	Jiangxi	2011-11-01	15
EPI461704	A/Duck/Hunan/S4111/2011	Duck	Hunan	2011-11-11	15
KM113137	A/Chicken/Guizhou/C4058/2011	Chicken	Guizhou	2011-11-15	12
KM113113	A/Chicken/Yunnan/C4090/2011	Chicken	Yunnan	2011-11-15	15
KC821020	A/Chicken/Hebei/FL/2011	Chicken	Hebei	2011-12-01	15
EPI484491	A/Chicken/Hunan/12/2011	Chicken	Hunan	2011-12-03	15
EPI837877	A/Chicken/Guangdong/SIC1/2012	Chicken	Guangdong	2012-01-01	16
EPI416207	A/Chicken/Shanghai/C1/2012	Chicken	Shanghai	2012-01-01	15
EPI416208	A/Chicken/Shanghai/C2/2012	Chicken	Shanghai	2012-01-01	15
EPI416209	A/Chicken/Shanghai/C3/2012	Chicken	Shanghai	2012-01-01	15
EPI393205	A/egret/Hunan/1/2012	Egret	Hunan	2012-01-05	2
EPI572750	A/Chicken/Shandong/yt0106/2012	Chicken	Shandong	2012-01-06	15
EPI484483	A/Chicken/Hunan/1/2012	Chicken	Hunan	2012-02-01	15
EPI572755	A/Chicken/Shandong/wf0202/2012	Chicken	Shandong	2012-02-02	15
EPI569606	A/Chicken/Jiangsu/XZ57/2012	Chicken	Jiangsu	2012-02-07	15
EPI960341	A/goose/Jiangsu/SQ119/2012	Goose	Jiangsu	2012-02-19	15
EPI569607	A/Chicken/Jiangsu/WJ58/2012	Chicken	Jiangsu	2012-02-21	15
KF972021	A/wild_waterfowl/Dongting/C4317/2012	Wild Waterfowl	Dongting	2012-03-01	2
KF972013	A/wild_waterfowl/Dongting/C4316/2012	Wild Waterfowl	Dongting	2012-03-01	2
KF972045	A/wild_waterfowl/Dongting/C4329/2012	Wild Waterfowl	Dongting	2012-03-01	2
KJ000710	A/Chicken/Jiangsu/WJ57/2012	Chicken	Jiangsu	2012-03-02	15
KM113233	A/Chicken/Guangxi/C1435/2012	Chicken	Guangxi	2012-03-24	15
EPI569422	A/Chicken/Shandong/zc4/2012	Chicken	Shandong	2012-04-01	15
EPI1772256	A/Chicken/China/TL01/2012	Chicken	China	2012-04-15	15
EPI1772320	A/Chicken/China/SZ02/2012	Chicken	China	2012-04-15	15
EPI1155584	A/Chicken/Jiangsu/YZ640/2012	Chicken	Jiangsu	2012-04-27	15
EPI572763	A/Chicken/Shandong/qd0427/2012	Chicken	Shandong	2012-04-27	15
EPI1155575	A/Chicken/Zhejiang/618/2012	Chicken	Zhejiang	2012-04-27	15
EPI1772296	A/Chicken/China/PJ03/2012	Chicken	China	2012-05-05	15
EPI569541	A/Chicken/Shandong/WF0513/2012	Chicken	Shandong	2012-05-13	15
EPI572762	A/Chicken/Shandong/qd0516/2012	Chicken	Shandong	2012-05-16	15
KM113201	A/Chicken/Guangxi/C2163/2012	Chicken	Guangxi	2012-05-18	15
KM113209	A/Chicken/Sichuan/C2151/2012	Chicken	Sichuan	2012-05-18	15
KM113225	A/Duck/Zhejiang/C2046/2012	Duck	Zhejiang	2012-05-18	15
EPI572777	A/Chicken/Jilin/0519/2012	Chicken	Jilin	2012-05-19	12
EPI569421	A/Chicken/Beijing/HD06/2012	Chicken	Beijing	2012-06-01	15
EPI569547	A/Chicken/Jiangsu/YZ0657/2012	Chicken	Jiangsu	2012-06-03	15
EPI572748	A/Chicken/Shandong/zc0606/2012	Chicken	Shandong	2012-06-06	15
EPI569540	A/Chicken/Shandong/0613/2012	Chicken	Shandong	2012-06-13	15
EPI2508072	A/Chicken/Shandong/SDL32/2012	Chicken	Shandong	2012-06-15	15
EPI2508073	A/Chicken/Zhejiang/JX36/2012	Chicken	Zhejiang	2012-06-15	15
EPI2508074	A/Chicken/Jiangsu/WJ56/2012	Chicken	Jiangsu	2012-06-15	15
EPI2508075	A/Chicken/Shandong/SDL39/2012	Chicken	Shandong	2012-06-16	15
EPI2508076	A/Chicken/Jiangsu/XZ25/2012	Chicken	Jiangsu	2012-06-21	15
EPI2508077	A/Chicken/Jiangsu/XZ55/2012	Chicken	Jiangsu	2012-06-16	15
KF259143	A/Chicken/Hong_Kong/TC8/2012	Chicken	Hong Kong	2012-06-15	12
KF259144	A/Chicken/Hong_Kong/FY6W/2012	Chicken	Hong Kong	2012-06-15	12
KF259148	A/Chicken/Hong_Kong/YO12W/2012	Chicken	Hong Kong	2012-06-15	12
KF259149	A/Chicken/Hong_Kong/JV17/2012	Chicken	Hong Kong	2012-06-15	12
KF259150	A/Chicken/Hong_Kong/YU148/2012	Chicken	Hong Kong	2012-06-15	12
KF259157	A/Chicken/Hong_Kong/NT266/2012	Chicken	Hong Kong	2012-06-15	12
KF259158	A/Chicken/Hong_Kong/JV231W/2012	Chicken	Hong Kong	2012-06-15	12
EPI569546	A/Chicken/Jiangsu/XZ0616/2012	Chicken	Jiangsu	2012-06-16	15
EPI1536795	A/Duck/Jilin/JL-2/2012	Duck	Jilin	2012-07-01	15
EPI572747	A/Chicken/Shanxi/0703/2012	Chicken	Shanxi	2012-07-03	15
EPI572774	A/Chicken/Liaoning/0704/2012	Chicken	Liaoning	2012-07-04	15
EPI1772288	A/Chicken/China/LY04/2012	Chicken	China	2012-07-09	15
EPI1772304	A/Chicken/China/SN02/2012	Chicken	China	2012-07-09	15
EPI542380	A/Chicken/Shandong/818/2012	Chicken	Shandong	2012-08-08	15
EPI572770	A/Chicken/Shandong/lc0830/2012	Chicken	Shandong	2012-08-30	15
EPI572759	A/Chicken/Shandong/qd0920/2012	Chicken	Shandong	2012-09-20	15
EPI572758	A/Chicken/Shandong/qd1013/2012	Chicken	Shandong	2012-10-13	15
EPI572776	A/Chicken/Jilin/1031/2012	Chicken	Jilin	2012-10-31	15
EPI837880	A/Chicken/Guangdong/SIC2/2012	Chicken	Guangdong	2012-11-01	15
EPI423867	A/brambling/Beijing/16/2012	Brambling	Beijing	2012-11-07	15
EPI569605	A/Chicken/Zhejiang/JX42/2012	Chicken	Zhejiang	2012-11-12	15
EPI572757	A/Chicken/Shandong/qd1115/2012	Chicken	Shandong	2012-11-15	15
EPI572773	A/Chicken/Liaoning/1116/2012	Chicken	Liaoning	2012-11-16	15
EPI440910	A/Chicken/Shaanxi/11/2012	Chicken	Shaanxi	2012-11-17	15
EPI837868	A/Chicken/Hubei/SIC3/2012	Chicken	Hubei	2012-12-01	15
KP865964	A/Duck/Anhui/C313/2012	Duck	Anhui	2012-12-02	15
KP865968	A/Duck/Anhui/C652/2012	Duck	Anhui	2012-12-02	16
KP865965	A/Chicken/Guangdong/C76/2012	Chicken	Guangdong	2012-12-02	15
KP865969	A/Chicken/Jiangsu/C1243/2012	Chicken	Jiangsu	2012-12-02	16
KP865966	A/Chicken/Zhejiang/B2013/2012	Chicken	Zhejiang	2012-12-02	15
EPI572751	A/Chicken/Shandong/wf1206/2012	Chicken	Shandong	2012-12-06	15
EPI1772272	A/Chicken/China/FX04/2012	Chicken	China	2012-12-22	15
EPI572756	A/Chicken/Shandong/qd1224/2012	Chicken	Shandong	2012-12-24	15
KM113153	A/Chicken/Hunan/C3229/2012	Chicken	Hunan	2012-12-25	15
KM113161	A/Chicken/Jiangsu/C3226/2012	Chicken	Jiangsu	2012-12-25	15
KM113089	A/Chicken/Jiangsu/C4258/2012	Chicken	Jiangsu	2012-12-25	15
EPI451179	A/Chicken/Guangdong/LG1/2013	Chicken	Guangdong	2013-01-01	15
EPI692193	A/Pigeon/Guangdong/Y118/2013	Pigeon	Guangdong	2013-01-01	15
EPI692200	A/Pigeon/Henan/H145/2013	Pigeon	Henan	2013-01-01	15
EPI692205	A/Pigeon/Jiangsu/F102/2013	Pigeon	Jiangsu	2013-01-01	15
EPI692206	A/Pigeon/Jiangsu/F145/2013	Pigeon	Jiangsu	2013-01-01	15
EPI469780	A/Chicken/Rizhao/15/2013	Chicken	Shandong	2013-01-01	15
EPI469781	A/Chicken/Rizhao/55/2013	Chicken	Shandong	2013-01-01	16
EPI469785	A/Chicken/Rizhao/651/2013	Chicken	Shandong	2013-01-01	15
EPI469788	A/Chicken/Rizhao/853/2013	Chicken	Shandong	2013-01-01	16
EPI837869	A/Chicken/Sichuan/SIC8/2013	Chicken	Sichuan	2013-01-01	15
EPI569425	A/Chicken/Tianjin/120/2013	Chicken	Tianjin	2013-01-01	15
EPI469774	A/Chicken/Wenzhou/598/2013	Chicken	Zhejiang	2013-01-01	16
EPI469775	A/Chicken/Wenzhou/253/2013	Chicken	Zhejiang	2013-01-01	16
EPI469776	A/Chicken/Wenzhou/606/2013	Chicken	Zhejiang	2013-01-01	16
EPI469777	A/Chicken/Wenzhou/614/2013	Chicken	Zhejiang	2013-01-01	16
EPI680776	A/quail/Zhejiang/A1/2013	Quail	Zhejiang	2013-01-01	16
EPI572768	A/Chicken/Shandong/qd0107/2013	Chicken	Shandong	2013-01-07	15
EPI600124	A/Chicken/Jiangxi/506/2013	Chicken	Jiangxi	2013-01-13	15
EPI569428	A/Chicken/Beijing/11/2013	Chicken	Beijing	2013-02-01	15
EPI837879	A/Chicken/Fujian/SIC9/2013	Chicken	Fujian	2013-02-01	15
EPI837886	A/Chicken/Guangdong/SIC10/2013	Chicken	Guangdong	2013-02-01	12
EPI569544	A/Chicken/Jiangsu/TM55/2013	Chicken	Jiangsu	2013-02-01	16
KM113273	A/Chicken/Fujian/C1161/2013	Chicken	Fujian	2013-02-05	12
EPI600131	A/Chicken/Jiangxi/6719/2013	Chicken	Jiangxi	2013-02-14	15
EPI599382	A/Chicken/Jiangxi/8209/2013	Chicken	Jiangxi	2013-02-20	15
EPI600026	A/Duck/Jiangxi/8314/2013	Duck	Jiangxi	2013-02-20	15
EPI572766	A/Chicken/Shandong/qd0225/2013	Chicken	Shandong	2013-02-25	15
KM245331	A/Anthropoides_virgo/Baicheng/219/2013	Anthropoides Virgo	Jilin	2013-03-01	15
EPI930347	A/ostrich/Beijing/712/2013	Ostrich	Beijing	2013-03-03	15
EPI600145	A/Chicken/Jiangxi/9696/2013	Chicken	Jiangxi	2013-03-03	15
EPI572765	A/Chicken/Shandong/qd0307/2013	Chicken	Shandong	2013-03-07	15
EPI572786	A/Chicken/Beijing/0309/2013	Chicken	Beijing	2013-03-09	16
EPI600040	A/Chicken/Jiangxi/10269/2013	Chicken	Jiangxi	2013-03-10	15
EPI572764	A/Chicken/Shandong/qd0312/2013	Chicken	Shandong	2013-03-12	15
EPI529261	A/turtledove/Guangxi/49B6/2013	Turtledove	Guangxi	2013-03-14	15
EPI569543	A/Chicken/Jiangsu/TM38/2013	Chicken	Jiangsu	2013-03-15	16
EPI492253	A/environment/Zhejiang/13/2013	Environment	Zhejiang	2013-03-25	16
EPI492254	A/environment/Zhejiang/14/2013	Environment	Zhejiang	2013-03-25	16
EPI492255	A/environment/Zhejiang/15/2013	Environment	Zhejiang	2013-03-25	16
EPI492256	A/environment/Zhejiang/16/2013	Environment	Zhejiang	2013-03-25	16
EPI837908	A/Chicken/Jiangsu/SIC11/2013	Chicken	Jiangsu	2013-04-01	16
EPI569542	A/Chicken/Shandong/ZL1/2013	Chicken	Shandong	2013-04-01	15
EPI467576	A/Chicken/Shanghai/020/2013	Chicken	Shanghai	2013-04-01	16
EPI506278	A/Pigeon/Shanghai/JC1/2013	Pigeon	Shanghai	2013-04-01	16
EPI532320	A/Chicken/Zhejiang/C484/2013	Chicken	Zhejiang	2013-04-01	16
EPI532321	A/Chicken/Zhejiang/C487/2013	Chicken	Zhejiang	2013-04-01	16
EPI532323	A/Chicken/Zhejiang/C497/2013	Chicken	Zhejiang	2013-04-01	16
EPI569545	A/Chicken/Jiangsu/DD6/2013	Chicken	Jiangsu	2013-04-05	15
EPI600047	A/Chicken/Jiangxi/12562/2013	Chicken	Jiangxi	2013-04-07	15
EPI557780	A/Duck/Zhejiang/D488/2013	Duck	Zhejiang	2013-04-08	15
EPI557810	A/Duck/Zhejiang/D485/2013	Duck	Zhejiang	2013-04-08	15
EPI680787	A/Pigeon/Zhejiang/P3/2013	Pigeon	Zhejiang	2013-04-08	16
EPI680795	A/Chicken/Zhejiang/C489/2013	Chicken	Zhejiang	2013-04-08	16
EPI557809	A/Duck/Zhejiang/D484/2013	Duck	Zhejiang	2013-04-08	15
EPI572772	A/Chicken/Shaanxi/xa0414/2013	Chicken	Shaanxi	2013-04-14	15
EPI572767	A/Chicken/Shandong/qd01417/2013	Chicken	Shandong	2013-04-17	16
EPI572783	A/Chicken/Beijing/0512/2013	Chicken	Beijing	2013-05-12	15
KM113217	A/Chicken/Chongqing/C2093/2013	Chicken	Chongqing	2013-05-12	15
KM113081	A/Chicken/Hubei/SC122/2013	Chicken	Hubei	2013-05-12	16
KM113049	A/Chicken/Jiangsu/SC502/2013	Chicken	Jiangsu	2013-05-12	16
KM113073	A/Chicken/Shanghai/SC197/2013	Chicken	Shanghai	2013-05-12	15
KM113057	A/Chicken/Shanghai/SC387/2013	Chicken	Shanghai	2013-05-12	16
KM113065	A/Chicken/Zhejiang/SC324/2013	Chicken	Zhejiang	2013-05-12	15
EPI1553200	A/ostrich/Hebei/28/2013	Ostrich	Hebei	2013-05-14	15
EPI572754	A/Chicken/Shandong/wf0514/2013	Chicken	Shandong	2013-05-14	15
EPI572775	A/Chicken/Liaoning/0517/2013	Chicken	Liaoning	2013-05-17	15
EPI2508078	A/Chicken/Jiangsu/WJ77/2013	Chicken	Jiangsu	2013-06-27	16
EPI2508079	A/Chicken/Jiangsu/JT77/2013	Chicken	jiangsu	2013-06-25	16
EPI2508080	A/Chicken/Jiangsu/XZ54/2013	Chicken	Jiangsu	2013-06-20	15
KF259164	A/silkie_Chicken/Wenzhou/812/2013	Silkie Chicken	Zhejiang	2013-06-15	16
EPI572749	A/Chicken/Shandong/yt0711/2013	Chicken	Shandong	2013-07-11	16
EPI572753	A/Chicken/Shandong/wf0712/2013	Chicken	Shandong	2013-07-12	16
EPI930331	A/ostrich/Beijing/142/2013	Ostrich	Beijing	2013-07-18	16
EPI680800	A/Chicken/Zhejiang/C7199/2013	Chicken	Zhejiang	2013-07-19	16
EPI680801	A/Chicken/Zhejiang/C71914/2013	Chicken	Zhejiang	2013-07-19	16
EPI680802	A/Chicken/Zhejiang/C71916/2013	Chicken	Zhejiang	2013-07-19	15
EPI572779	A/Chicken/Hebei/0721/2013	Chicken	Hebei	2013-07-21	16
EPI600054	A/Chicken/Jiangxi/17403/2013	Chicken	Jiangxi	2013-07-21	15
EPI600061	A/Chicken/Jiangxi/17913/2013	Chicken	Jiangxi	2013-07-28	15
EPI837890	A/Chicken/Jiangsu/SIC12/2013	Chicken	Jiangsu	2013-08-01	16
EPI1155599	A/Chicken/Jiangsu/TM59/2013	Chicken	Jiangsu	2013-08-01	15
EPI572761	A/Chicken/Shandong/qd0808/2013	Chicken	Shandong	2013-08-08	15
EPI599396	A/Chicken/Jiangxi/18922/2013	Chicken	Jiangxi	2013-08-11	15
EPI599439	A/Chicken/Jiangxi/19448/2013	Chicken	Jiangxi	2013-08-18	15
EPI837881	A/Chicken/Fujian/SIC5/2013	Chicken	Fujian	2013-09-01	15
EPI837888	A/Chicken/Fujian/SIC4/2013	Chicken	Fujian	2013-09-01	15
EPI837891	A/Chicken/Guangxi/SIC6/2013	Chicken	Guangxi	2013-09-01	15
EPI837867	A/Chicken/Hubei/SIC7/2013	Chicken	Hubei	2013-09-01	15
EPI599467	A/Chicken/Jiangxi/20446/2013	Chicken	Jiangxi	2013-09-01	15
EPI572769	A/Chicken/Shandong/lc0903/2013	Chicken	Shandong	2013-09-03	15
EPI600096	A/Chicken/Jiangxi/20927/2013	Chicken	Jiangxi	2013-09-08	16
EPI572760	A/Chicken/Shandong/qd0917/2013	Chicken	Shandong	2013-09-17	15
EPI599530	A/Chicken/Jiangxi/21984/2013	Chicken	Jiangxi	2013-09-22	15
EPI1536803	A/Chicken/Jilin/JL-C2/2013	Chicken	Jilin	2013-10-01	15
EPI680778	A/quail/Zhejiang/2A1-2/2013	Quail	Zhejiang	2013-10-15	16
EPI680780	A/quail/Zhejiang/2A1-5/2013	Quail	Zhejiang	2013-10-15	16
EPI680781	A/quail/Zhejiang/2A1-6/2013	Quail	Zhejiang	2013-10-15	16
EPI680783	A/quail/Zhejiang/2A3/2013	Quail	Zhejiang	2013-10-16	15
EPI680785	A/quail/Zhejiang/2A5/2013	Quail	Zhejiang	2013-10-16	15
EPI680791	A/Pigeon/Zhejiang/2P5/2013	Pigeon	Zhejiang	2013-10-16	16
EPI680806	A/Chicken/Zhejiang/C2/2013	Chicken	Zhejiang	2013-10-16	16
EPI680807	A/Chicken/Zhejiang/C3/2013	Chicken	Zhejiang	2013-10-16	16
EPI680809	A/Chicken/Zhejiang/C19/2013	Chicken	Zhejiang	2013-10-16	15
EPI680810	A/Chicken/Zhejiang/C31/2013	Chicken	Zhejiang	2013-10-16	16
EPI680812	A/Chicken/Zhejiang/C45/2013	Chicken	Zhejiang	2013-10-16	16
EPI680815	A/Chicken/Zhejiang/C50/2013	Chicken	Zhejiang	2013-10-16	16
EPI680816	A/Chicken/Zhejiang/C52/2013	Chicken	Zhejiang	2013-10-16	16
EPI680817	A/Chicken/Zhejiang/C54/2013	Chicken	Zhejiang	2013-10-16	16
EPI680818	A/Chicken/Zhejiang/C55/2013	Chicken	Zhejiang	2013-10-16	16
EPI680819	A/Chicken/Zhejiang/C58/2013	Chicken	Zhejiang	2013-10-16	16
EPI680820	A/Chicken/Zhejiang/C2-5/2013	Chicken	Zhejiang	2013-10-16	16
EPI599544	A/Chicken/Jiangxi/23797/2013	Chicken	Jiangxi	2013-10-20	15
EPI594374	A/Chicken/Yantai/2243/2013	Chicken	Shandong	2013-10-20	16
EPI596683	A/Chicken/Ningbo/2727/2013	Chicken	Zhejiang	2013-10-20	16
EPI596690	A/Chicken/Ningbo/2929/2013	Chicken	Zhejiang	2013-10-20	16
EPI594388	A/Chicken/Yantai/2484/2013	Chicken	Shandong	2013-10-21	15
EPI845708	A/Chicken/Shandong/903/2013	Chicken	Shandong	2013-10-21	15
EPI594367	A/Chicken/Qingdao/2144/2013	Chicken	Shandong	2013-10-22	16
EPI1155614	A/Chicken/Jiangsu/TM58/2013	Chicken	Jiangsu	2013-10-23	16
EPI596705	A/Chicken/Wenzhou/3293/2013	Chicken	Zhejiang	2013-10-23	16
EPI596712	A/Chicken/Wenzhou/3330/2013	Chicken	Zhejiang	2013-10-23	15
EPI596719	A/Chicken/Huzhou/3801/2013	Chicken	Hubei	2013-10-24	16
EPI596726	A/Chicken/Huzhou/3861/2013	Chicken	Hubei	2013-10-24	16
KP417135	A/silkie_Chicken/Huzhou/4218/2013	Silkie Chicken	Hubei	2013-10-24	16
EPI594416	A/Chicken/Rizhao/2670/2013	Chicken	Shandong	2013-10-24	15
EPI680821	A/Chicken/Zhejiang/W41/2013	Chicken	Zhejiang	2013-10-24	16
EPI594431	A/Chicken/Juxian/3387/2013	Chicken	Shandong	2013-10-25	15
EPI583791	A/Chicken/Jiaxing/4321/2013	Chicken	Zhejiang	2013-10-25	16
EPI591942	A/Chicken/Jiaxing/4376/2013	Chicken	Zhejiang	2013-10-25	15
EPI591949	A/Chicken/Jiaxing/4640/2013	Chicken	Zhejiang	2013-10-26	16
EPI591956	A/Chicken/Jiaxing/4713/2013	Chicken	Zhejiang	2013-10-26	16
EPI583812	A/Chicken/Suzhou/4822/2013	Chicken	Jiangsu	2013-10-27	16
EPI583819	A/Chicken/Suzhou/4837/2013	Chicken	Jiangsu	2013-10-27	16
EPI583833	A/Chicken/Suzhou/4957/2013	Chicken	Jiangsu	2013-10-27	16
EPI591987	A/Chicken/Shaoxing/5088/2013	Chicken	Zhejiang	2013-10-28	16
EPI594445	A/Chicken/Jinan/3925/2013	Chicken	Shandong	2013-10-29	16
EPI594452	A/Chicken/Jinan/3952/2013	Chicken	Shandong	2013-10-29	16
EPI594459	A/Chicken/Jinan/4225/2013	Chicken	Shandong	2013-10-29	16
EPI583805	A/Chicken/Shaoxing/5498/2013	Chicken	Zhejiang	2013-10-29	16
EPI592017	A/Chicken/Shaoxing/5493/2013	Chicken	Zhejiang	2013-10-29	16
EPI529232	A/Chicken/Shanghai/1107/2013	Chicken	Shanghai	2013-11-01	16
EPI599558	A/Chicken/Jiangxi/28601/2013	Chicken	Jiangxi	2013-11-10	16
EPI599735	A/Chicken/Jiangxi/28563/2013	Chicken	Jiangxi	2013-11-10	15
EPI680822	A/Chicken/Zhejiang/3C2/2013	Chicken	Zhejiang	2013-11-14	16
EPI680824	A/Chicken/Zhejiang/3C19/2013	Chicken	Zhejiang	2013-11-14	16
EPI680825	A/Chicken/Zhejiang/3C22/2013	Chicken	Zhejiang	2013-11-14	16
EPI680826	A/Chicken/Zhejiang/3C31/2013	Chicken	Zhejiang	2013-11-14	16
EPI572782	A/Chicken/Beijing/1115/2013	Chicken	Beijing	2013-11-15	15
EPI599565	A/Chicken/Jiangxi/29075/2013	Chicken	Jiangxi	2013-11-17	16
EPI599572	A/Chicken/Jiangxi/29086/2013	Chicken	Jiangxi	2013-11-17	16
KM455872	A/Lengshuitan/11197/2013		Hunan	2013-11-20	15
EPI599551	A/Chicken/Jiangxi/25970/2013	Chicken	Jiangxi	2013-11-22	16
EPI538912	A/Chicken/Guangxi/LS/2013	Chicken	Guangxi	2013-11-23	15
EPI680827	A/Chicken/Zhejiang/4C91/2013	Chicken	Zhejiang	2013-11-26	16
EPI680828	A/Chicken/Zhejiang/4C105/2013	Chicken	Zhejiang	2013-11-26	16
EPI590934	A/environment/Hunan/20502/2013	Environment	Hunan	2013-11-29	15
EPI837884	A/Chicken/Fujian/SIC13/2013	Chicken	Fujian	2013-12-01	16
EPI837882	A/Chicken/Guangxi/SIC15/2013	Chicken	Guangxi	2013-12-01	15
EPI599742	A/Chicken/Jiangxi/30772/2013	Chicken	Jiangxi	2013-12-01	16
EPI599756	A/Chicken/Jiangxi/31872/2013	Chicken	Jiangxi	2013-12-08	16
EPI583377	A/Chicken/Shenzhen/844/2013	Chicken	Guangdong	2013-12-09	16
EPI583384	A/Chicken/Shenzhen/881/2013	Chicken	Guangdong	2013-12-09	16
EPI583325	A/Chicken/Shenzhen/317/2013	Chicken	Guangdong	2013-12-10	16
EPI583332	A/Chicken/Shenzhen/354/2013	Chicken	Guangdong	2013-12-10	16
EPI583354	A/Chicken/Shenzhen/515/2013	Chicken	Guangdong	2013-12-10	16
EPI583362	A/Chicken/Shenzhen/678/2013	Chicken	Guangdong	2013-12-10	16
EPI583417	A/Chicken/Shenzhen/1047/2013	Chicken	Guangdong	2013-12-11	16
EPI583424	A/Chicken/Shenzhen/1098/2013	Chicken	Guangdong	2013-12-11	15
EPI583446	A/Chicken/Shenzhen/1377/2013	Chicken	Guangdong	2013-12-11	16
EPI583460	A/Chicken/Shenzhen/1488/2013	Chicken	Guangdong	2013-12-11	16
EPI583339	A/Chicken/Shenzhen/1519/2013	Chicken	Guangdong	2013-12-12	16
EPI583467	A/Chicken/Shenzhen/1544/2013	Chicken	Guangdong	2013-12-12	16
EPI583474	A/Chicken/Shenzhen/1591/2013	Chicken	Guangdong	2013-12-12	16
EPI583488	A/Chicken/Shenzhen/1657/2013	Chicken	Guangdong	2013-12-12	16
EPI583502	A/Chicken/Shenzhen/1799/2013	Chicken	Guangdong	2013-12-12	15
EPI583879	A/Chicken/Shenzhen/1664/2013	Chicken	Guangdong	2013-12-12	16
EPI583523	A/Chicken/Shenzhen/2014/2013	Chicken	Guangdong	2013-12-13	16
EPI583530	A/Chicken/Shenzhen/2066/2013	Chicken	Guangdong	2013-12-13	16
EPI583544	A/Chicken/Dongguan/2309/2013	Chicken	Guangdong	2013-12-13	16
EPI583558	A/Chicken/Shenzhen/2477/2013	Chicken	Guangdong	2013-12-13	16
EPI583572	A/Chicken/Shenzhen/2636/2013	Chicken	Guangdong	2013-12-13	15
EPI583886	A/Chicken/Shenzhen/2121/2013	Chicken	Guangdong	2013-12-13	16
EPI583579	A/Chicken/Dongguan/2701/2013	Chicken	Guangdong	2013-12-18	15
EPI583586	A/Chicken/Dongguan/2754/2013	Chicken	Guangdong	2013-12-18	16
EPI583593	A/Chicken/Dongguan/2827/2013	Chicken	Guangdong	2013-12-18	15
EPI583607	A/Chicken/Dongguan/2900/2013	Chicken	Guangdong	2013-12-18	16
EPI583621	A/Chicken/Dongguan/3056/2013	Chicken	Guangdong	2013-12-18	15
EPI583628	A/Chicken/Dongguan/3073/2013	Chicken	Guangdong	2013-12-18	16
EPI583733	A/Chicken/Dongguan/3250/2013	Chicken	Guangdong	2013-12-18	15
EPI583656	A/Chicken/Dongguan/3409/2013	Chicken	Guangdong	2013-12-19	16
EPI583663	A/Chicken/Dongguan/3550/2013	Chicken	Guangdong	2013-12-19	15
EPI583670	A/Chicken/Dongguan/3562/2013	Chicken	Guangdong	2013-12-19	16
EPI583677	A/Chicken/Shenzhen/3745/2013	Chicken	Guangdong	2013-12-19	15
EPI583711	A/Chicken/Dongguan/4189/2013	Chicken	Guangdong	2013-12-19	15
EPI583718	A/Chicken/Dongguan/4231/2013	Chicken	Guangdong	2013-12-19	16
KP414661	A/silkie_Chicken/Dongguan/4184/2013	Silkie Chicken	Guangdong	2013-12-19	16
EPI599375	A/Duck/Jiangxi/36505/2013	Duck	Jiangxi	2013-12-29	16
EPI602289	A/Duck/Jiangxi/36501/2013	Duck	Jiangxi	2013-12-29	16
EPI837883	A/Chicken/Guangxi/SIC22/2014	Chicken	Guangxi	2014-01-01	15
EPI599676	A/Chicken/Jiangxi/1202/2014	Chicken	Jiangxi	2014-01-05	16
EPI652872	A/Chicken/Qingdao/001/2014	Chicken	Shandong	2014-01-10	16
EPI652874	A/Chicken/Qingdao/003/2014	Chicken	Shandong	2014-01-10	16
EPI652875	A/Chicken/Qingdao/004/2014	Chicken	Shandong	2014-01-10	16
EPI652876	A/Chicken/Qingdao/005/2014	Chicken	Shandong	2014-01-10	16
EPI652877	A/Chicken/Qingdao/006/2014	Chicken	Shandong	2014-01-10	16
EPI652878	A/Chicken/Qingdao/007/2014	Chicken	Shandong	2014-01-10	16
EPI652879	A/Chicken/Qingdao/008/2014	Chicken	Shandong	2014-01-10	16
EPI652880	A/Chicken/Qingdao/009/2014	Chicken	Shandong	2014-01-10	16
EPI652881	A/Chicken/Qingdao/010/2014	Chicken	Shandong	2014-01-10	16
EPI652884	A/Chicken/Qingdao/013/2014	Chicken	Shandong	2014-01-10	16
EPI652885	A/Chicken/Qingdao/014/2014	Chicken	Shandong	2014-01-10	16
EPI652888	A/Chicken/Qingdao/017/2014	Chicken	Shandong	2014-01-10	15
EPI652889	A/Chicken/Qingdao/018/2014	Chicken	Shandong	2014-01-10	16
EPI652891	A/Chicken/Qingdao/020/2014	Chicken	Shandong	2014-01-10	16
EPI1155631	A/Chicken/Jiangsu/TM71/2014	Chicken	Jiangsu	2014-01-13	16
EPI1062119	A/dove/Guangxi/96B8/2014	Dove	Guangxi	2014-02-15	4
EPI578198	A/Chicken/Dongguan/1674/2014	Chicken	Guangdong	2014-02-21	16
MH991803	A/wild_birds/Hubei/52/2014	Wild Birds	Hubei	2014-02-22	16
EPI548387	A/Chicken/Jilin/SD001/2014	Chicken	Jilin	2014-02-24	16
KT356751	A/environment/Hunan/18355/2014	Environment	Hunan	2014-03-05	16
EPI1305202	A/Environment/Hunan/18498/2014	Environment	Hunan	2014-03-10	16
KT356753	A/environment/Hunan/18489/2014	Environment	Hunan	2014-03-11	16
KT356752	A/environment/Hunan/18370/2014	Environment	Hunan	2014-03-16	16
KT356757	A/environment/Hunan/25998/2014	Environment	Hunan	2014-03-21	16
EPI1772264	A/Chicken/China/CY09/2014	Chicken	China	2014-03-27	15
EPI590933	A/environment/Hunan/26018/2014	Environment	Hunan	2014-03-31	15
EPI681098	A/Chicken/Zhejiang/3C9/2014	Chicken	Zhejiang	2014-04-10	16
EPI681101	A/Chicken/Zhejiang/3C34/2014	Chicken	Zhejiang	2014-04-10	16
EPI681102	A/Chicken/Zhejiang/3C37/2014	Chicken	Zhejiang	2014-04-10	16
KT356761	A/environment/Hunan/28034/2014	Environment	Hunan	2014-04-21	16
EPI590931	A/environment/Hunan/28184/2014	Environment	Hunan	2014-04-24	16
EPI590932	A/environment/Hunan/28176/2014	Environment	Hunan	2014-04-24	16
EPI837894	A/Chicken/Shandong/SIC25/2014	Chicken	Shandong	2014-05-01	16
EPI623618	A/Chicken/Hubei/2014	Chicken	Hubei	2014-05-28	16
EPI837899	A/Chicken/Shandong/SIC26/2014	Chicken	Shandong	2014-06-01	15
EPI1155639	A/Chicken/Anhui/WB/2014	Chicken	Anhui	2014-06-06	16
EPI2508081	A/Chicken/Jiangsu/TM118/2014	Chicken	Jiangsu	2014-06-10	16
EPI2508082	A/Chicken/Jiangsu/WJ141/2014	Chicken	Jiangsu	2014-06-21	16
EPI2508083	A/Chicken/Fujian/q6/2014	Chicken	Fujian	2014-06-18	16
EPI2508084	A/Chicken/Jiangsu/TM11/2014	Chicken	Jiangsu	2014-06-02	16
EPI2508085	A/Chicken/Jiangsu/TM183/2014	Chicken	Jiangsu	2014-06-22	16
EPI2508086	A/Chicken/Zhejiang/JX66/2014	Chicken	Zhejiang	2014-06-27	15
EPI2508111	A/Chicken/Jiangsu/TM81/2014	Chicken	Jiangsu	2014-06-08	16
EPI2508087	A/Chicken/Fujian/FJ2014/2014	Chicken	Fujian	2014-06-20	15
EPI846039	A/Chicken/Jiangsu/JS4539/2014	Chicken	Jiangsu	2014-06-20	16
EPI837901	A/Chicken/Guangdong/SIC27/2014	Chicken	Guangdong	2014-07-01	16
EPI837902	A/Chicken/Guangdong/SIC28/2014	Chicken	Guangdong	2014-07-01	16
EPI681096	A/Pigeon/Zhejiang/77037/2014	Pigeon	Zhejiang	2014-07-07	16
EPI681103	A/Chicken/Zhejiang/77082/2014	Chicken	Zhejiang	2014-07-07	16
EPI573378	A/Chicken/Shanghai/014/2014	Chicken	Shanghai	2014-07-08	16
EPI573379	A/Chicken/Shanghai/015/2014	Chicken	Shanghai	2014-07-08	16
EPI930363	A/ostrich/Hebei/182/2014	Ostrich	Hebei	2014-07-19	16
EPI681095	A/Duck/Zhejiang/727036/2014	Duck	Zhejiang	2014-07-27	16
EPI681097	A/Pigeon/Zhejiang/727044/2014	Pigeon	Zhejiang	2014-07-27	16
EPI681104	A/Chicken/Zhejiang/727063/2014	Chicken	Zhejiang	2014-07-27	16
EPI681105	A/Chicken/Zhejiang/727192/2014	Chicken	Zhejiang	2014-07-27	16
EPI681106	A/Chicken/Zhejiang/727198/2014	Chicken	Zhejiang	2014-07-27	15
EPI837905	A/Chicken/Guangdong/SIC29/2014	Chicken	Guangdong	2014-08-01	16
EPI837873	A/Chicken/Guangdong/SIC18/2014	Chicken	Guangdong	2014-09-01	16
EPI837874	A/Chicken/Guangdong/SIC17/2014	Chicken	Guangdong	2014-09-01	16
EPI837875	A/Chicken/Guangxi/SIC20/2014	Chicken	Guangxi	2014-09-01	16
EPI837876	A/Chicken/Guangxi/SIC19/2014	Chicken	Guangxi	2014-09-01	15
EPI837872	A/Chicken/Zhejiang/SIC30/2014	Chicken	Zhejiang	2014-09-01	15
EPI681107	A/Chicken/Zhejiang/925018/2014	Chicken	Zhejiang	2014-09-25	16
EPI681108	A/Chicken/Zhejiang/925060/2014	Chicken	Zhejiang	2014-09-25	16
EPI681109	A/Chicken/Zhejiang/925117/2014	Chicken	Zhejiang	2014-09-25	16
EPI681110	A/Chicken/Zhejiang/925122/2014	Chicken	Zhejiang	2014-09-25	16
EPI681111	A/Chicken/Zhejiang/925134/2014	Chicken	Zhejiang	2014-09-25	16
EPI837870	A/Chicken/Guangdong/SIC31/2014	Chicken	Guangdong	2014-10-01	16
EPI837878	A/Chicken/Zhejiang/SIC32/2014	Chicken	Zhejiang	2014-10-01	15
EPI1772248	A/Chicken/China/A10/2014	Chicken	China	2014-10-09	15
EPI1772280	A/Chicken/China/LN14/2014	Chicken	China	2014-10-09	16
EPI837909	A/Chicken/Hainan/SIC33/2014	Chicken	Hainan	2014-11-01	15
EPI837896	A/Chicken/Shandong/SIC34/2014	Chicken	Shandong	2014-11-01	16
EPI837898	A/Chicken/Shandong/SIC35/2014	Chicken	Shandong	2014-12-01	16
EPI837895	A/Chicken/Sichuan/SIC36/2014	Chicken	Sichuan	2014-12-01	16
EPI682930	A/Duck/Wuhan/WHYF14/2014	Duck	Wuhan	2014-12-01	16
EPI682929	A/Duck/Wuhan/WHYF05/2014	Duck	Wuhan	2014-12-01	2
EPI682925	A/Chicken/Wenzhou/YHQL04/2014	Chicken	Zhejiang	2014-12-01	16
EPI682926	A/Duck/Wenzhou/YHQL64/2014	Duck	Zhejiang	2014-12-01	16
EPI1557138	A/Chicken/China/Laihang/2014	Chicken	China	2014-12-12	15
KT699056	A/Anser_fabalis/Anhui/L139/2014	Anser Fabalis	Anhui	2014-12-18	16
KY347768	A/wild_bird_feces/Anhui/L281/2014	Wild Bird Feces	Anhui	2014-12-22	2
KY347760	A/wild_bird_feces/Anhui/L258/2014	Wild Bird Feces	Anhui	2014-12-22	2
KY347752	A/wild_bird_feces/Anhui/S102/2014	Wild Bird Feces	Anhui	2014-12-22	2
KY347744	A/wild_bird_feces/Anhui/S93/2014	Wild Bird Feces	Anhui	2014-12-22	2
KY347736	A/wild_bird_feces/Anhui/S66/2014	Wild Bird Feces	Anhui	2014-12-22	2
EPI1620542	A/Chicken/Jiangsu/CZ73/2014	Chicken	Jiangsu	2014-12-28	15
EPI837900	A/Chicken/Guangdong/SIC38/2015	Chicken	Guangdong	2015-01-01	16
EPI837904	A/Chicken/Guangdong/SIC37/2015	Chicken	Guangdong	2015-01-01	16
EPI682927	A/Chicken/Taizhou/TZJF05/2015	Chicken	Jiangsu	2015-01-01	16
EPI837897	A/Chicken/Shandong/SIC39/2015	Chicken	Shandong	2015-01-01	15
EPI729777	A/Chicken/Shanghai/02/2015	Chicken	Shanghai	2015-01-01	16
EPI682928	A/Chicken/Wuhan/JXQL01/2015	Chicken	Wuhan	2015-01-01	16
EPI837907	A/Chicken/Zhejiang/SIC40/2015	Chicken	Zhejiang	2015-01-01	16
EPI837906	A/Chicken/Guangdong/SIC41/2015	Chicken	Guangdong	2015-02-01	16
EPI690479	A/Zhongshan/201501/2015		Guangdong	2015-02-07	16
EPI1309257	A/Chicken/Guangxi/C227/2015	Chicken	Guangxi	2015-02-27	16
EPI837910	A/Chicken/Jiangsu/SIC42/2015	Chicken	Jiangsu	2015-04-01	16
KY347784	A/Pigeon_feces/Anhui/DGG4/2015	Pigeon Feces	Anhui	2015-04-13	16
KY347776	A/wild_bird_feces/Anhui/BLH12/2015	Wild Bird Feces	Anhui	2015-04-13	16
EPI729778	A/Chicken/Shanghai/06/2015	Chicken	Shanghai	2015-05-01	16
EPI729779	A/Chicken/Shanghai/15/2015	Chicken	Shanghai	2015-05-01	16
EPI641384	A/Chicken/Shandong/1167/2015	Chicken	Shandong	2015-05-05	16
EPI1061403	A/quail/Guangxi/198Q39/2015	Quail	Guangxi	2015-05-10	16
EPI1526896	A/Chicken/Fujian/SDLH35/2015	Chicken	Fujian	2015-05-18	16
EPI1800494	A/Chicken/Eastern China/SDKD1/2015	Chicken	Shandong	2015-06-11	16
EPI2508113	A/Chicken/Shandong/GC510/2015	Chicken	Shandong	2015-06-14	15
EPI2508114	A/Chicken/Jiangsu/TM184/2015	Chicken	Jiangsu	2015-06-16	16
EPI2508115	A/Chicken/Jiangsu/TM185/2015	Chicken	Jiangsu	2015-06-11	16
EPI2508116	A/Chicken/Jiangsu/JL4/2015	Chicken	Jiangsu	2015-06-18	15
EPI846031	A/Chicken/Anhui/AH120/2015	Chicken	Anhui	2015-07-25	16
EPI1526928	A/Chicken/Jiangsu/TM123/2015	Chicken	Jiangsu	2015-08-06	16
EPI1103183	A/Chicken/Xiamen/09/2015	Chicken	Fujian	2015-09-01	16
EPI1103184	A/Chicken/Xiamen/10/2015	Chicken	Fujian	2015-10-01	16
EPI1067642	A/Chicken/Hubei/01/2015	Chicken	Hubei	2015-10-15	16
EPI1526888	A/Chicken/Anhui/AH196/2015	Chicken	Anhui	2015-11-02	16
EPI1526952	A/Chicken/Jiangsu/WJ179/2015	Chicken	Jiangsu	2015-11-02	16
EPI838239	A/Hunan/44557/2015		Hunan	2015-11-30	16
EPI1209324	A/Duck/Guangdong/222/2015	Duck	Guangdong	2015-12-01	12
EPI844512	A/environment/Zhongshan/ZS201501/2015	Environment	Guangdong	2015-12-12	16
EPI844513	A/environment/Zhongshan/ZS201502/2015	Environment	Guangdong	2015-12-12	16
EPI844514	A/environment/Zhongshan/ZS201503/2015	Environment	Guangdong	2015-12-12	16
EPI844515	A/environment/Zhongshan/ZS201504/2015	Environment	Guangdong	2015-12-12	16
EPI844516	A/environment/Zhongshan/ZS201505/2015	Environment	Guangdong	2015-12-12	15
EPI843849	A/environment/Zhongshan/ZS201506/2015	Environment	Guangdong	2015-12-12	16
EPI899157	A/Duck/ShanDong/JN1/2015	Duck	Shandong	2015-12-19	16
EPI1309265	A/Chicken/Guangxi/C1228/2015	Chicken	Guangxi	2015-12-28	15
EPI1209285	A/Duck/Guangdong/A9/2016	Duck	Guangdong	2016-01-01	12
EPI1209332	A/goose/Guangdong/A11/2016	Goose	Guangdong	2016-01-01	15
EPI942072	A/Chicken/Hubei/ZYSJF15/2016	Chicken	Hubei	2016-01-24	15
EPI1551823	A/Chicken/Qingyuan/zd201601/2016	Chicken	Guangdong	2016-01-25	16
EPI942083	A/Chicken/Ganzhou/GZ86/2016	Chicken	Ganzhou	2016-01-27	16
EPI942084	A/Duck/Ganzhou/GZ188/2016	Duck	Jiangxi	2016-01-27	15
EPI942922	A/Chicken/Zhejiang/221/2016	Chicken	Zhejiang	2016-01-31	16
EPI942076	A/Chicken/Yuhuan/YH15/2016	Chicken	Yuhuan	2016-02-17	16
EPI942087	A/Chicken/Ganzhou/GZ140/2016	Chicken	Jiangxi	2016-02-23	15
EPI942088	A/Chicken/Ganzhou/GZ126/2016	Chicken	Jiangxi	2016-03-11	16
EPI1098425	A/Chicken/Guangdong/GD1601/2016	Chicken	Guangdong	2016-03-15	15
EPI1785675	A/Chicken/Sichuan/3362/2016	Chicken	Sichuan	2016-03-17	16
EPI1551831	A/Chicken/Qingyuan/zd201602/2016	Chicken	Guangdong	2016-03-18	16
EPI1090073	A/Chicken/Anhui/AH326/2016	Chicken	Anhui	2016-03-22	16
EPI1103550	A/environment/Beijing/1/2016	Environment	Beijing	2016-04-06	15
EPI1098421	A/Chicken/Huaian/HA9/2016	Chicken	Jiangsu	2016-04-18	16
EPI1098424	A/Chicken/Suqian/SQ1602/2016	Chicken	Jiangsu	2016-04-20	16
EPI1526904	A/Chicken/Jiangsu/JT138/2016	Chicken	Jiangsu	2016-05-05	16
EPI1098423	A/Chicken/Xuzhou/XZ270/2016	Chicken	Jiangsu	2016-05-14	15
EPI1785683	A/Chicken/Shandong/3383/2016	Chicken	Shandong	2016-05-23	16
EPI1785691	A/Chicken/Shandong/3424/2016	Chicken	Shandong	2016-06-02	15
EPI2080952	A/Chicken/Eastern China/AH320/2015	Chicken	Anhui	2015-06-12	16
EPI2508088	A/Chicken/Shandong/Youb2016YB2/2016	Chicken	Shandong	2016-06-23	15
EPI2508089	A/Chicken/Shandong/Youb2016SD3/2016	Chicken	Shandong	2016-06-01	15
EPI2508118	A/Chicken/Jiangsu/JT128/2016	Chicken	Jiangsu	2016-06-15	16
EPI942890	A/Guangdong/MZ058/2016		Guangdong	2016-06-15	16
EPI843850	A/environment/Zhongshan/ZS201601/2016	Environment	Guangdong	2016-06-24	16
EPI843851	A/environment/Zhongshan/ZS201602/2016	Environment	Guangdong	2016-06-24	16
EPI843852	A/environment/Zhongshan/ZS201603/2016	Environment	Guangdong	2016-06-24	16
EPI1526960	A/Chicken/Shandong/WF39/2016	Chicken	Shandong	2016-06-24	15
EPI1526936	A/Chicken/Jiangsu/TM210/2016	Chicken	Jiangsu	2016-07-06	16
EPI1098422	A/Chicken/Anhui/AH329/2016	Chicken	Anhui	2016-07-13	16
EPI1785699	A/Chicken/Shandong/3426/2016	Chicken	Shandong	2016-07-24	16
EPI1103548	A/environment/Beijing/2/2016	Environment	Beijing	2016-09-05	15
EPI1103552	A/environment/Beijing/5/2016	Environment	Beijing	2016-09-12	16
EPI1788995	A/Chicken/Shandong/416/2016	Chicken	Shandong	2016-10-18	16
EPI1526920	A/Chicken/Jiangsu/JT154/2016	Chicken	Jiangsu	2016-11-02	16
EPI1103516	A/Beijing/1/2016		Beijing	2016-12-12	16
EPI1777615	A/Chicken/Guangdong/28/2017	Chicken	Guangdong	2017-01-01	16
EPI1785707	A/Chicken/Shandong/3435/2017	Chicken	Shandong	2017-01-14	16
MN385371	A/Chicken/China/237/2017	Chicken	China	2017-02-15	15
EPI1098499	A/Chicken/Fujian/SD037/2017	Chicken	Fujian	2017-03-01	16
EPI1098501	A/Chicken/Fujian/S1XA35/2017	Chicken	Fujian	2017-03-01	16
EPI1785715	A/Chicken/Shandong/3442/2017	Chicken	Shandong	2017-03-06	15
EPI1785723	A/Chicken/Shandong/k147/2017	Chicken	Shandong	2017-03-06	16
EPI1076642	A/Chicken/Daye/DY0602/2017	Chicken	Daye	2017-03-13	16
EPI1076634	A/Chicken/Jingmen/JM0305/2017	Chicken	Hubei	2017-03-13	16
MN385379	A/Chicken/China/355/2017	Chicken	China	2017-03-15	16
MN385388	A/Chicken/China/384/2017	Chicken	China	2017-03-15	16
EPI1103524	A/Beijing/1/2017		Beijing	2017-04-28	16
EPI2508090	A/Chicken/Fujian/A1/2017	Chicken	Fujian	2017-05-26	16
EPI2508091	A/Chicken/Anhui/AH463/2017	Chicken	Anhui	2017-06-15	15
MH114050	A/Accipiter_gentilis_schvedowi/Tianjin/22/2017	Accipiter Gentilis Schvedowi	Tianjin	2017-08-25	15
MG984009	A/Chicken/Shanghai/0710-9/2017	Chicken	Shanghai	2017-07-01	16
MG984010	A/Chicken/Shanghai/0710-10/2017	Chicken	Shanghai	2017-07-01	16
MN385396	A/Chicken/China/728/2017	Chicken	China	2017-07-15	16
EPI2508092	A/Chicken/Jiangxi/JX172/2017	Chicken	Jiangxi	2017-08-25	15
EPI1551839	A/Chicken/Shaoguan/zd201603/2017	Chicken	Guangdong	2017-08-26	16
EPI1302588	A/Chicken/Anhui/LH99/2017	Chicken	Anhui	2017-09-06	15
EPI1302648	A/Chicken/Anhui/AH450/2017	Chicken	Anhui	2017-09-06	16
EPI1302658	A/Chicken/Anhui/LH66/2017	Chicken	Anhui	2017-09-06	16
EPI1302596	A/Chicken/Jiangsu/TM306/2017	Chicken	Jiangsu	2017-09-06	16
MG984005	A/Chicken/Shanghai/1106-58/2017	Chicken	Shanghai	2017-11-01	15
MG984007	A/Chicken/Shanghai/1127-30/2017	Chicken	Shanghai	2017-11-01	16
MG984008	A/Chicken/Shanghai/1127-35/2017	Chicken	Shanghai	2017-11-01	16
MN384726	A/Chicken/China/CK76/2017	Chicken	China	2017-11-15	16
EPI1302668	A/Chicken/Anhui/AH475/2017	Chicken	Anhui	2017-12-15	15
EPI1302676	A/Chicken/Anhui/AH480/2017	Chicken	Anhui	2017-12-15	15
EPI1302604	A/Chicken/Jiangsu/LY2/2017	Chicken	Jiangsu	2017-12-15	15
EPI1302620	A/Chicken/Jiangsu/TM314/2017	Chicken	Jiangsu	2017-12-15	16
EPI1302628	A/Chicken/Jiangsu/TM315/2017	Chicken	Jiangsu	2017-12-15	15
EPI1302612	A/Chicken/Shandong/WF75/2017	Chicken	Shandong	2017-12-15	16
MN385409	A/Chicken/China/93/2017	Chicken	China	2017-12-15	16
EPI2508093	A/Chicken/Jiangsu/YZLH103/2017	Chicken	Jiangsu	2017-12-27	16
EPI2508094	A/Chicken/Jiangsu/TM348/2018	Chicken	Jiangsu	2018-03-16	15
EPI2508095	A/Chicken/Shandong/SDL274/2018	Chicken	Shandong	2018-03-16	15
EPI2508096	A/Chicken/Jiangsu/27#/2017	Chicken	Jiangsu	2018-04-03	16
EPI1554398	A/Chicken/Xuancheng/01/2018	Chicken	Anhui	2018-05-30	16
EPI1556600	A/Chicken/Shanghai/10/2018	Chicken	Shanghai	2018-06-14	16
EPI1556608	A/Chicken/Shanghai/02/2018	Chicken	Shanghai	2018-06-14	16
EPI1556625	A/Chicken/Shanghai/06/2018	Chicken	Shanghai	2018-06-14	16
EPI1556633	A/Chicken/Shanghai/07/2018	Chicken	Shanghai	2018-06-14	15
EPI1556641	A/Chicken/Shanghai/11/2018	Chicken	Shanghai	2018-06-14	16
EPI2508097	A/Chicken/Jiangsu/1812104/2018	Chicken	Jiangsu	2018-06-12	16
MN384776	A/Duck/China/D4/2018	Duck	China	2019-06-18	16
MN384768	A/Chicken/China/C7/2018	Chicken	China	2019-06-21	16
EPI1618391	A/environment-air/Kunshan/NIOSH-BL20/2018	Environment-Air	Jiangsu	2019-06-01	15
MN607175	A/environment-air/Kunshan/NIOSH-BL34/2018	Environment-Air	Jiangsu	2019-06-01	15
MN607189	A/environment-air/Kunshan/NIOSH-BL53/2018	Environment-Air	Jiangsu	2018-12-07	16
EPI1772538	A/Chicken/Shandong/1778/2019	Chicken	Shandong	2019-02-01	15
EPI1772546	A/Chicken/Shandong/1784/2019	Chicken	Shandong	2019-03-01	15
EPI1772554	A/Chicken/Shandong/1807/2019	Chicken	Shandong	2019-04-01	15
EPI1772506	A/Chicken/Shandong/6F/2019	Chicken	Shandong	2019-05-01	16
EPI1772562	A/Chicken/Shandong/1834/2019	Chicken	Shandong	2019-05-01	15
EPI1772602	A/Chicken/Shandong/FQ2/2019	Chicken	Shandong	2019-05-01	16
EPI1772570	A/Chicken/Shandong/1845/2019	Chicken	Shandong	2019-06-01	15
EPI1772578	A/Chicken/Shandong/1844/2019	Chicken	Shandong	2019-06-01	15
EPI1566598	A/Chicken/China/63/2019	Chicken	China	2019-06-05	16
EPI1566606	A/Chicken/China/71/2019	Chicken	China	2019-06-05	16
EPI2508098	A/Chicken/Jiangsu/190180/2019	Chicken	Jiangsu	2019-06-18	16
EPI2508099	A/Chicken/Jiangsu/CZJH1/2019	Chicken	Jiangsu	2019-06-21	15
EPI2508100	A/Chicken/Jiangsu/XZ482/2019	Chicken	Jiangsu	2019-06-01	15
EPI2508101	A/Chicken/Jiangsu/TM445/2019	Chicken	Jiangsu	2019-06-01	16
EPI2508102	A/Chicken/Shandong/SDLH111/2019	Chicken	Shandong	2019-06-01	16
EPI2508103	A/Chicken/Anhui/AHGD9/2019	Chicken	Anhui	2019-06-08	16
EPI1772586	A/Chicken/Shandong/1875/2019	Chicken	Shandong	2020-06-08	15
EPI1772594	A/Chicken/Shandong/1876/2019	Chicken	Shandong	2020-06-08	15
EPI1789463	A/Chicken/China/1101/2019	Chicken	China	2020-06-08	16
EPI1789471	A/Chicken/China/1102/2019	Chicken	China	2020-06-15	16
EPI1789479	A/Chicken/China/1103/2019	Chicken	China	2019-11-20	15
EPI1789487	A/Chicken/China/1104/2019	Chicken	China	2019-11-28	16
EPI2508104	A/Chicken/Jiangsu/0123/2020	Chicken	Jiangsu	2020-06-08	16
EPI2508105	A/Chicken/Jiangsu/200179/2020	Chicken	Jiangsu	2020-06-08	15
EPI2508106	A/Chicken/Zhejiang/1257/2020	Chicken	Zhejiang	2020-06-08	16
EPI2508107	A/Chicken/Jiangsu/384/2020	Chicken	Jiangsu	2020-06-15	16

## Sheet: reference strains
	Accession	Isolate_Name	Host	Region	Clade
early isolated viruses	EPI5891	A/Chicken/Hong_Kong/739/1994	Chicken	Hong Kong	1
	KF188265	A/Duck/Hong_Kong/Y439/1997	Duck	Hongkong	2
	EF154912	A/quail/Shantou/2061/2000	Quail	Guangdong	3
	KY785896	A/Quail/Hong_Kong/G1/1997	Quail	Hong Kong	4
	AF156380	A/Chicken/Beijing/1/1994	Chicken	Beijing	5
	LC431164	A/Swine/Hong_Kong/10/1998	Swine	Hong Kong	6
	EPI5879	A/Chicken/Hong_Kong/G9/1997	Chicken	Hong Kong	7
	EPI9951	A/Chicken/Sichuan/5/1997	Chicken	Sichuan	8
	AF156376	A/Duck/Hong_Kong/Y280/1997	Duck	Hong Kong	11
	AF508574	A/Quail/Shanghai/8/1996	Quail	Shanghai	12
	CY006021	A/Wild_Duck/Nanchang/2-0480/2000	Wild Duck	Jiangxi	13
	KJ162124	A/Chicken/Shanghai/3/01	Chicken	Shanghai	14
	CY024600	A/Chicken/Shantou/1579/2000	Chicken	Guangdong	15
vaccine strains	AF461532	A/Chicken/Shanghai/F/1998	Chicken	Shanghai	5
	KJ000710	A/Chicken/Jiangsu/WJ57/2012	Chicken	Jiangsu	15
