# Supplementary material for: Emergence of a new designated clade 16 with significant antigenic drift in hemagglutinin gene of H9N2 subtype avian influenza virus in eastern China
Source: Emerg Microbes Infect. 2023 Aug 28;12(2):2249558. doi: 10.1080/22221751.2023.2249558 (PMC10467529; doi:10.1080/22221751.2023.2249558)
Supplement: Supplemental Material [file TEMI_A_2249558_SM1258.xlsx]

## Sheet: Sheet1
Accession	Isolate_Name	Host	Region	Isolate_Date
EPI2507956	A/Chicken/Henan/1/2007	Chicken	Henan	2007-06-01
EPI2508048	A/Chicken/Zhejiang/1/2008	Chicken	Zhejiang	2008-06-25
EPI2508049	A/Chicken/Guangdong/2/2008	Chicken	Guangdong	2008-06-11
EPI2508050	A/Chicken/Guangdong/1/2008	Chicken	Guangdong	2008-06-24
EPI2508051	A/AChicken/Anhui/02/2008	Chicken	Anhui	2008-06-21
EPI2508052	A/Chicken/Fujian/1/2009	Chicken	Fujian	2009-06-03
EPI2508053	A/Chicken/Henan/4/2009	Chicken	Henan	2009-06-02
EPI2508054	A/Chicken/Henan/7/2009	Chicken	Henan	2009-06-16
EPI2508055	A/Chicken/Zhejiang/JX-1/2010	Chicken	Zhejiang	2010-06-04
EPI2508056	A/Chicken/Jiangsu/WJ4/2010	Chicken	Jiangsu	2010-06-06
EPI2508057	A/Chicken/Zhejiang/JX-J/2010	Chicken	Zhejiang	2010-06-10
EPI2508058	A/Chicken/Jiangsu/WJ1/2010	Chicken	Jiangsu	2010-06-13
EPI2508059	A/Chicken/Jiangsu/SQ68-2/2011	Chicken	Jiangsu	2011-06-09
EPI2508060	A/Chicken/Jiangsu/WJ19/2011	Chicken	Jiangsu	2011-06-04
EPI2508061	A/Chicken/Jiangsu/XZ26/2011	Chicken	Jiangsu	2011-06-12
EPI2508062	A/Chicken/Jiangsu/JT7/2011	Chicken	Jiangsu	2011-06-11
EPI2508063	A/Chicken/Zhejiang/JX10/2011	Chicken	Zhejiang	2011-06-02
EPI2508064	A/Chicken/Jiangsu/JT21/2011	Chicken	Jiangsu	2011-06-19
EPI2508065	A/Chicken/Jiangsu/WJ8/2011	Chicken	Jiangsu	2011-06-24
EPI2508066	A/Chicken/Jiangsu/WJ36/2011	Chicken	Jiangsu	2011-06-28
EPI2508067	A/Chicken/Zhejiang/JX35/2011	Chicken	Zhejiang	2011-06-15
EPI2508068	A/Chicken/Anhui/1/2011	Chicken	Anhui	2011-06-03
EPI2508069	A/Chicken/Shandong/1/2011	Chicken	Shandong	2011-06-16
EPI2508070	A/Chicken/Jiangsu/WJ10/2011	Chicken	Jiangsu	2011-06-27
EPI2508071	A/Chicken/Jiangsu/WJ25/2011	Chicken	Jiangsu	2011-06-25
EPI2508072	A/Chicken/Shandong/SDL32/2012	Chicken	Shandong	2012-06-15
EPI2508073	A/Chicken/Zhejiang/JX36/2012	Chicken	Zhejiang	2012-06-15
EPI2508074	A/Chicken/Jiangsu/WJ56/2012	Chicken	Jiangsu	2012-06-15
EPI2508075	A/Chicken/Shandong/SDL39/2012	Chicken	Shandong	2012-06-16
EPI2508076	A/Chicken/Jiangsu/XZ25/2012	Chicken	Jiangsu	2012-06-21
EPI2508077	A/Chicken/Jiangsu/XZ55/2012	Chicken	Jiangsu	2012-06-16
EPI2508078	A/Chicken/Jiangsu/WJ77/2013	Chicken	Jiangsu	2013-06-27
EPI2508079	A/Chicken/Jiangsu/JT77/2013	Chicken	jiangsu	2013-06-25
EPI2508080	A/Chicken/Jiangsu/XZ54/2013	Chicken	Jiangsu	2013-06-20
EPI2508081	A/Chicken/Jiangsu/TM118/2014	Chicken	Jiangsu	2014-06-10
EPI2508082	A/Chicken/Jiangsu/WJ141/2014	Chicken	Jiangsu	2014-06-21
EPI2508083	A/Chicken/Fujian/q6/2014	Chicken	Fujian	2014-06-18
EPI2508084	A/Chicken/Jiangsu/TM11/2014	Chicken	Jiangsu	2014-06-02
EPI2508085	A/Chicken/Jiangsu/TM183/2014	Chicken	Jiangsu	2014-06-22
EPI2508086	A/Chicken/Zhejiang/JX66/2014	Chicken	Zhejiang	2014-06-27
EPI2508111	A/Chicken/Jiangsu/TM81/2014	Chicken	Jiangsu	2014-06-08
EPI2508087	A/Chicken/Fujian/FJ2014/2014	Chicken	Fujian	2014-06-20
EPI1800494	A/Chicken/Eastern China/SDKD1/2015	Chicken	Shandong	2015-06-11
EPI2508113	A/Chicken/Shandong/GC510/2015	Chicken	Shandong	2015-06-14
EPI2508114	A/Chicken/Jiangsu/TM184/2015	Chicken	Jiangsu	2015-06-16
EPI2508115	A/Chicken/Jiangsu/TM185/2015	Chicken	Jiangsu	2015-06-11
EPI2508116	A/Chicken/Jiangsu/JL4/2015	Chicken	Jiangsu	2015-06-18
EPI2080952	A/Chicken/Eastern China/AH320/2015	Chicken	Anhui	2015-06-12
EPI2508088	A/Chicken/Shandong/Youb2016YB2/2016	Chicken	Shandong	2016-06-23
EPI2508089	A/Chicken/Shandong/Youb2016SD3/2016	Chicken	Shandong	2016-06-01
EPI2508118	A/Chicken/Jiangsu/JT128/2016	Chicken	Jiangsu	2016-06-15
EPI2508090	A/Chicken/Fujian/A1/2017	Chicken	Fujian	2017-05-26
EPI2508091	A/Chicken/Anhui/AH463/2017	Chicken	Anhui	2017-06-15
EPI2508092	A/Chicken/Jiangxi/JX172/2017	Chicken	Jiangxi	2017-08-25
EPI2508093	A/Chicken/Jiangsu/YZLH103/2017	Chicken	Jiangsu	2017-12-27
EPI2508094	A/Chicken/Jiangsu/TM348/2018	Chicken	Jiangsu	2018-03-16
EPI2508095	A/Chicken/Shandong/SDL274/2018	Chicken	Shandong	2018-03-16
EPI2508096	A/Chicken/Jiangsu/27#/2017	Chicken	Jiangsu	2018-04-03
EPI2508097	A/Chicken/Jiangsu/1812104/2018	Chicken	Jiangsu	2018-06-12
EPI2508098	A/Chicken/Jiangsu/190180/2019	Chicken	Jiangsu	2019-06-18
EPI2508099	A/Chicken/Jiangsu/CZJH1/2019	Chicken	Jiangsu	2019-06-21
EPI2508100	A/Chicken/Jiangsu/XZ482/2019	Chicken	Jiangsu	2019-06-01
EPI2508101	A/Chicken/Jiangsu/TM445/2019	Chicken	Jiangsu	2019-06-01
EPI2508102	A/Chicken/Shandong/SDLH111/2019	Chicken	Shandong	2019-06-01
EPI2508103	A/Chicken/Anhui/AHGD9/2019	Chicken	Anhui	2019-06-08
EPI2508104	A/Chicken/Jiangsu/0123/2020	Chicken	Jiangsu	2020-06-08
EPI2508105	A/Chicken/Jiangsu/200179/2020	Chicken	Jiangsu	2020-06-08
EPI2508106	A/Chicken/Zhejiang/1257/2020	Chicken	Zhejiang	2020-06-08
EPI2508107	A/Chicken/Jiangsu/384/2020	Chicken	Jiangsu	2020-06-15
EPI2508108	A/Chicken/Jiangsu/JT34/2011	Chicken	Jiangsu	2011-03-02
